# Supplementary material for: Predicting the distribution of Ixodes ricinus and Dermacentor reticulatus in Europe: a comparison of climate niche modelling approaches
Source: Parasit Vectors. 2023 Oct 25;16:384. doi: 10.1186/s13071-023-05959-y (PMC10601327; doi:10.1186/s13071-023-05959-y)
Supplement: Supplementary file 1 — Additional file 1: Dataset S1. Species occurrence data for Ixodes ricinus and Dermacentor reticulatus used for model training (prior to thinning). [file 13071_2023_5959_MOESM1_ESM.xlsx]

## Sheet: cleaned_ixodes_ricinus
ixodes_ricinus	Longitude	Latitude
1	9.28	41.58
1	1.83	42.72
1	1.63	42.97
1	0.27	43.1
1	5.4	43.3
1	-1.67	43.38
1	6.63	43.43
1	6.18	43.47
1	-0.48	43.47
1	4.67	43.5
1	6.02	43.6
1	-0.48	43.63
1	0.58	43.65
1	-0.5	43.88
1	6.73	43.95
1	-0.92	44.03
1	0.4	44.67
1	6.02	44.7
1	5.77	44.75
1	1.62	44.8
1	5.62	44.83
1	5.63	44.9
1	5.62	44.92
1	5.65	44.92
1	-0.13	44.93
1	4.9	44.93
1	4.95	44.97
1	4.85	44.98
1	5.77	45.03
1	5.73	45.03
1	5.77	45.08
1	5.02	45.08
1	5.8	45.12
1	5.67	45.12
1	0.08	45.15
1	6.57	45.15
1	5.67	45.17
1	5.83	45.17
1	5.65	45.17
1	5.72	45.17
1	5.25	45.25
1	5.63	45.3
1	5.48	45.33
1	5.47	45.33
1	0.37	45.35
1	5.83	45.37
1	5.58	45.37
1	5.17	45.38
1	6.87	45.42
1	5.83	45.42
1	5.98	45.43
1	6.27	45.47
1	6.07	45.5
1	5.82	45.53
1	6.32	45.55
1	5.88	45.57
1	5.48	45.58
1	6.2	45.58
1	5.77	45.6
1	5.68	45.62
1	5.67	45.63
1	5.9	45.63
1	0.75	45.63
1	6.17	45.63
1	5.63	45.65
1	5.68	45.67
1	5.68	45.68
1	5.63	45.7
1	5.92	45.7
1	6.3	45.72
1	5.43	45.72
1	5.72	45.72
1	5.68	45.72
1	6.3	45.75
1	6.22	45.77
1	5.55	45.77
1	6.62	45.77
1	5.9	45.78
1	5.57	45.78
1	5.17	45.8
1	5.68	45.8
1	5.85	45.82
1	6.02	45.82
1	5.98	45.83
1	5.22	45.83
1	5.78	45.85
1	5.05	45.85
1	5.83	45.85
1	6	45.87
1	5.88	45.87
1	6.13	45.87
1	5.48	45.9
1	5.68	45.9
1	5.83	45.9
1	5.35	45.9
1	5.28	45.92
1	5.55	45.95
1	5.03	45.95
1	5.17	46
1	6.33	46
1	-0.25	46.02
1	5	46.02
1	5.9	46.03
1	6.42	46.08
1	6.73	46.08
1	5.97	46.12
1	6.67	46.15
1	5.28	46.17
1	4.97	46.17
1	6.25	46.2
1	5.13	46.2
1	5.52	46.2
1	5.35	46.25
1	5.22	46.25
1	5.13	46.25
1	6.42	46.28
1	1.67	46.3
1	5.25	46.33
1	2.6	46.33
1	2.4	46.35
1	1.68	46.38
1	3.57	46.4
1	3.98	46.48
1	0.33	46.58
1	3.48	46.6
1	3.47	46.62
1	2.77	46.62
1	0.53	46.72
1	1.38	46.78
1	1.07	46.85
1	4.3	46.95
1	3.3	46.95
1	-2	46.97
1	0.32	47.02
1	2.4	47.08
1	4.03	47.33
1	1.75	47.37
1	3.5	47.38
1	2.75	47.4
1	4.05	47.4
1	0.98	47.42
1	2.6	47.43
1	2.65	47.45
1	4.07	47.45
1	2.58	47.47
1	3.9	47.48
1	2.58	47.48
1	7.5	47.68
1	1.07	47.8
1	2	47.83
1	-4.2	47.87
1	-2.83	47.88
1	-2.4	47.93
1	-2.55	47.95
1	-2.4	47.98
1	-4.1	48
1	-2.17	48.03
1	-3.2	48.07
1	-1.68	48.08
1	-3.6	48.13
1	4.08	48.25
1	7.45	48.27
1	5.1	48.28
1	4.08	48.3
1	4.05	48.37
1	2.7	48.4
1	2.03	48.45
1	2.6	48.45
1	-0.17	48.5
1	7.5	48.5
1	4.07	48.52
1	-4.32	48.57
1	4.33	48.57
1	-3.07	48.58
1	4.35	48.58
1	4.32	48.58
1	7.75	48.58
1	2.48	48.6
1	5.83	48.62
1	6.35	48.68
1	2.43	48.68
1	2.45	48.7
1	2.1	48.7
1	0.67	48.7
1	2.92	48.75
1	2.52	48.75
1	1.62	48.75
1	2.17	48.77
1	2.47	48.78
1	2.13	48.8
1	3.08	48.82
1	1.95	48.85
1	3.13	48.95
1	6.55	48.97
1	2.32	48.97
1	6.52	48.97
1	6.35	48.98
1	6.4	49.02
1	1.15	49.02
1	3.42	49.03
1	6.5	49.07
1	-1.08	49.12
1	-1	49.13
1	2.7	49.13
1	6.7	49.15
1	-1.13	49.17
1	2.4	49.17
1	-0.62	49.18
1	0.83	49.18
1	2.47	49.2
1	-1.02	49.22
1	2.62	49.25
1	1.23	49.3
1	4.17	49.37
1	5.43	49.38
1	2.83	49.42
1	1.12	49.6
1	2.92	49.62
1	3.67	49.65
1	3.97	50.28
1	4.70963	45.8343
1	-2.6959	48.4807
1	2.50985	48.7577
1	2.06242	45.7763
1	2.06459	45.7777
1	1.99392	45.7844
1	0.27012	48.5132
1	-0.38931	48.6985
1	1.58062	50.2879
1	3.55249	44.0461
1	3.55158	44.0483
1	-0.941821	43.3991
1	5.70357	45.262
1	1.96878	48.9232
1	-2.73701	48.4898
1	6.15896	45.9347
1	3.36429	49.2529
1	-0.33891	48.529
1	2.21628	49.4029
1	-3.57473	48.7792
1	-2.69388	48.4802
1	-0.465638	47.591
1	-1.82158	48.0809
1	1.57007	43.7578
1	1.57009	43.7578
1	-2.69515	48.4798
1	1.57004	43.7578
1	4.57834	45.0816
1	5.93562	44.5651
1	-1.53668	48.1891
1	-1.53668	48.1891
1	2.07172	45.7605
1	1.30166	43.5254
1	1.56614	43.7629
1	6.36476	44.5718
1	-0.941821	43.399
1	2.34253	50.7552
1	-2.0917	48.0705
1	-2.69441	48.4821
1	2.40601	48.6158
1	-1.40255	43.6649
1	1.44455	43.591
1	-2.172	47.4813
1	0.036455	47.6602
1	-0.440626	47.6586
1	3.43898	45.1551
1	-0.48107	48.9244
1	4.04253	49.8693
1	7.3522	47.9047
1	0.68232	47.3322
1	2.2738	47.173
1	4.05354	43.6589
1	6.30953	46.2267
1	-1.91988	48.243
1	5.33643	44.7195
1	2.7954	48.8848
1	1.97904	48.7907
1	2.65726	49.1543
1	3.06896	49.4244
1	3.44648	45.2835
1	3.84272	46.1817
1	5.46264	44.7167
1	5.58059	44.5339
1	4.72718	46.2948
1	4.78164	46.8505
1	4.84702	46.832
1	2.53707	47.2644
1	1.87588	47.2598
1	2.27622	46.9929
1	2.27258	47.263
1	0.94706	47.3372
1	2.00811	47.261
1	2.00644	47.3511
1	-0.09497	42.995
1	2.62182	48.2842
1	5.621	46.512
1	-1.23474	44.7533
1	0.22482	48.4928
1	3.20603	49.2445
1	2.68004	45.464
1	2.67952	45.554
1	2.30533	48.3855
1	2.7098	48.7585
1	7.44714	47.6566
1	2.2818	46.9535
1	1.95485	47.232
1	1.58156	48.1486
1	0.62965	45.3149
1	5.92296	46.8431
1	-3.57537	48.7807
1	-3.53296	48.7659
1	4.78276	45.7332
1	4.7827	45.7332
1	6.25378	46.7743
1	2.15831	47.5167
1	1.00187	46.6724
1	2.42077	47.8314
1	0.662455	47.749
1	2.84478	47.6956
1	1.09722	47.3263
1	3.0297	47.0948
1	2.56857	47.2606
1	2.1446	47.1703
1	2.35917	47.0188
1	2.28731	47.03
1	2.36119	47.3878
1	2.49614	47.2823
1	2.42491	47.2881
1	1.00289	46.6724
1	2.14461	47.17
1	2.43939	47.7093
1	2.36402	46.9431
1	0.95744	47.3132
1	2.81092	46.8424
1	2.54769	46.892
1	2.82946	47.3079
1	1.95205	47.7006
1	2.14009	47.4756
1	1.48702	47.2607
1	2.06289	47.5244
1	2.56855	47.2605
1	1.32239	47.4137
1	1.94723	47.4723
1	2.15749	47.5166
1	2.29727	47.4457
1	2.92195	47.4452
1	2.27819	47.3215
1	2.14737	48.1671
1	1.33729	47.4091
1	2.91307	47.4642
1	2.2833	47.3229
1	2.18628	47.2011
1	0.957595	47.3131
1	2.77921	47.9213
1	2.91766	47.4246
1	2.23095	47.2665
1	1.36728	47.3223
1	1.47397	47.3165
1	3.02107	47.1299
1	1.00338	46.6723
1	2.57091	47.2611
1	1.66125	47.2505
1	2.75471	47.0369
1	2.27998	46.9524
1	2.82955	47.3095
1	2.64524	46.7917
1	2.27533	47.1826
1	1.18722	47.3214
1	1.09728	47.3268
1	0.957505	47.3132
1	2.3384	47.1916
1	0.957595	47.3133
1	1.33498	47.4106
1	2.84279	47.1158
1	1.63632	47.7681
1	2.23118	47.2671
1	2.89377	47.3129
1	2.15606	47.3939
1	1.74335	47.4116
1	1.25328	47.3161
1	2.27389	47.2737
1	2.30287	48.0579
1	2.09593	47.008
1	2.09275	47.0097
1	2.81657	46.7668
1	1.85166	47.1417
1	2.21746	47.2465
1	1.2954	46.7122
1	2.16288	47.4577
1	2.47648	47.8702
1	3.07313	46.9616
1	2.96034	46.9399
1	2.22041	46.9023
1	2.36283	47.3784
1	2.41534	46.9827
1	2.39092	47.1182
1	2.41147	47.3058
1	2.56846	47.2606
1	1.94351	47.2373
1	2.30628	47.0413
1	2.09695	47.0088
1	2.68331	47.1922
1	2.74095	48.0421
1	2.75456	47.4224
1	2.77787	48.0273
1	2.83842	47.2541
1	2.13498	47.5637
1	3.02928	46.9092
1	1.24149	47.3424
1	2.6379	47.0833
1	2.45612	46.8302
1	1.19659	46.7879
1	1.33753	47.4086
1	2.79958	46.7339
1	2.09486	47.0072
1	2.54155	47.9496
1	1.5889	47.2058
1	2.56396	48.1085
1	2.22713	47.3461
1	2.31307	47.0481
1	2.64959	46.845
1	2.42177	47.9116
1	2.42928	47.9165
1	1.37055	47.982
1	2.25701	47.316
1	2.42498	46.772
1	2.05419	47.1265
1	2.06967	46.8421
1	1.86516	47.5573
1	2.20935	47.2129
1	2.11752	47.3027
1	2.8825	47.2856
1	1.67829	48.1638
1	1.99212	47.1318
1	2.35835	47.9127
1	2.34941	47.2313
1	2.42508	47.9173
1	1.42213	47.5634
1	2.24838	47.5561
1	1.15116	46.7089
1	1.1811	47.484
1	1.00283	46.6723
1	1.00304	46.6725
1	1.79863	47.361
1	1.63549	47.7687
1	2.23574	47.5618
1	1.95412	47.232
1	1.9415	47.2366
1	2.25055	47.5582
1	2.04311	47.163
1	1.00196	46.6724
1	2.84586	47.035
1	2.42991	47.9158
1	2.56861	47.2607
1	2.28597	46.4713
1	2.42832	47.2876
1	2.93534	46.8434
1	2.58074	47.2482
1	1.50019	46.8606
1	1.36704	46.7227
1	2.92514	47.4308
1	2.56857	47.2606
1	2.34365	47.8888
1	2.38461	47.5849
1	1.87173	47.2053
1	2.34837	48.0151
1	2.15982	47.258
1	2.61888	48.0164
1	1.94195	47.2378
1	1.14626	47.5505
1	1.33147	47.559
1	2.22877	47.0088
1	2.07206	48.053
1	2.56859	47.2606
1	2.56861	47.2606
1	2.19677	47.0795
1	1.18975	46.7815
1	2.75765	47.4212
1	2.91637	47.4186
1	2.89562	47.3122
1	2.75448	47.4226
1	2.07407	47.2507
1	2.2773	47.3901
1	2.17857	47.3471
1	2.68753	47.2195
1	2.15142	47.0768
1	2.13637	47.6229
1	2.35	47.2873
1	2.9083	47.4131
1	2.95738	47.0973
1	2.88343	47.0503
1	1.95918	47.3789
1	3.01179	47.159
1	2.27994	46.9524
1	2.87295	47.6969
1	-2.22862	48.005
1	-0.797405	49.1223
1	9.47571	42.468
1	7.58091	48.0364
1	3.36349	44.1804
1	3.34929	44.3257
1	3.57	49.84
1	3.92	49.94
1	-0.23	43
1	0.82	43.27
1	1.23	43.5
1	3.71	43.66
1	3.86	43.68
1	4.8	45.99
1	2.71	46
1	1.57	47.18
1	1.51	47.23
1	1.61	47.26
1	0.57	47.5
1	7.14	47.7
1	7.2	47.91
1	7.21	47.92
1	4.1	48.06
1	1.77	48.12
1	7.13	48.44
1	2.37	48.48
1	7.74	48.52
1	7.79	48.56
1	3.25	48.57
1	1.84	48.63
1	7.81	48.63
1	1.89	48.64
1	2.49	48.65
1	2.54	48.66
1	2.53	48.66
1	2.46	48.66
1	2.45	48.66
1	1.72	48.67
1	1.72	48.68
1	2.48	48.68
1	1.81	48.73
1	1.8	48.75
1	2.44	48.84
1	1.72	48.91
1	-6.35	32.17
1	-5.38	33.28
1	-6.02	33.43
1	-6.15	33.48
1	-6.88	33.57
1	-6.25	34.9
1	-5.08	35
1	-4.02437	31.2099
1	30.0564	49.8045
1	24.7046	51.1631
1	24.5404	51.2095
1	24.54	51.2118
1	24.6706	51.1561
1	25.28	49.15
1	26.28	49.22
1	26.33	49.42
1	25.37	49.47
1	25.1	49.93
1	30.58	50.23
1	30.55	50.28
1	30.28	50.32
1	30.48	50.33
1	30.48	50.37
1	30.55	50.4
1	30.45	50.45
1	30.45	50.47
1	30.53	50.48
1	30.17	51.33
1	30.17	51.47
1	30.16	51.48
1	30.25	51.45
1	25.1211	54.7791
1	24.9847	55.4461
1	25.3117	54.7092
1	26.0315	55.0621
1	26.01	55.065
1	23.5564	55.0406
1	25.2307	54.705
1	25.3398	54.7057
1	23.8075	54.9055
1	23.4345	54.8262
1	23.4313	54.8239
1	23.4231	54.8224
1	25.2814	54.772
1	25.2821	54.7717
1	24.53	54
1	24.38	54.09
1	24.3	54.11
1	24.44	54.14
1	24.21	54.14
1	24.51	54.32
1	24.66	54.36
1	24.15	54.37
1	23.54	54.37
1	22.77	54.4
1	23.46	54.41
1	23.71	54.43
1	23.48	54.43
1	23.75	54.43
1	23.74	54.43
1	24.57	54.59
1	23.55	54.63
1	23.92	54.65
1	23.97	54.65
1	24.93	54.65
1	25.23	54.67
1	25.34	54.67
1	23.51	54.69
1	23.46	54.74
1	24.7	54.74
1	24.63	54.78
1	23.87	54.79
1	25.16	54.8
1	24.97	54.83
1	24.96	54.83
1	25.49	54.83
1	24.07	54.84
1	23.8	54.85
1	24.42	54.85
1	24.24	54.85
1	23.97	54.88
1	24.16	54.89
1	24.33	54.91
1	23.87	54.94
1	23.93	54.95
1	24.06	54.95
1	24.02	54.95
1	23.59	54.97
1	24.03	54.97
1	24.06	54.98
1	24.01	54.98
1	24.16	54.98
1	24.01	54.99
1	23.46	54.99
1	25.08	55
1	23.24	55.01
1	25.12	55.06
1	22.41	55.07
1	22.16	55.07
1	23.3	55.07
1	25.66	55.07
1	22.75	55.08
1	23.42	55.08
1	24.36	55.1
1	22.6	55.11
1	21.91	55.15
1	24.44	55.15
1	23.54	55.17
1	24.46	55.29
1	24.85	55.29
1	21.32	55.3
1	21.38	55.3
1	25.46	55.31
1	23.99	55.32
1	24.96	55.32
1	24.49	55.33
1	22.23	55.36
1	21.24	55.4
1	21.36	55.4
1	25.24	55.43
1	24.54	55.43
1	23.09	55.46
1	24.45	55.48
1	24.31	55.5
1	25.48	55.52
1	21.12	55.54
1	25.71	55.54
1	26.14	55.58
1	24.9	55.58
1	26.41	55.59
1	25.83	55.59
1	21.19	55.6
1	24.49	55.61
1	23.71	55.64
1	21.18	55.64
1	25.93	55.64
1	25.7	55.71
1	21.93	55.73
1	26.27	55.73
1	21.92	55.73
1	23.48	55.76
1	24.29	55.76
1	25.93	55.81
1	25.9	55.82
1	25.94	55.83
1	23.07	55.83
1	22.93	55.83
1	21.45	55.84
1	25.87	55.84
1	25.88	55.86
1	23.42	55.88
1	25.81	55.89
1	25.82	55.93
1	24.34	55.94
1	22.57	55.95
1	22.74	55.96
1	22.18	55.97
1	23.9	55.98
1	24.01	55.99
1	22.25	55.99
1	23.33	56.02
1	23.71	56.03
1	21.97	56.07
1	21.84	56.14
1	21.56	56.14
1	25.28	56.16
1	24.77	56.22
1	24.44	56.24
1	22.41	56.31
1	24.81	56.31
1	22.87	56.36
1	24.79	56.4
1	35.2984	52.2527
1	35.4553	51.948
1	35.3969	52.2788
1	40.8107	45.4529
1	35.2977	52.2517
1	35.3515	52.3269
1	35.3559	52.3252
1	41.4537	52.692
1	35.0713	52.145
1	37.2148	56.7619
1	41.4719	52.7132
1	43.9676	56.2999
1	43.0956	44.0019
1	17.59	49.34
1	14.4225	49.9686
1	17.2273	49.832
1	14.6631	50.0844
1	17.2654	49.5791
1	17.3612	49.2833
1	17.3612	49.2833
1	16.6001	48.9502
1	17.3791	49.6404
1	16.7995	49.2299
1	16.936	49.9273
1	16.8194	50.1812
1	16.4267	48.9605
1	16.8525	48.9363
1	14.9995	50.7395
1	14.457	50.897
1	17.3618	49.2428
1	15.7484	50.0392
1	16.865	48.9734
1	14.4624	50.1061
1	16.7123	49.2664
1	14.7371	50.04
1	14.6429	50.0923
1	14.5573	50.0972
1	14.6418	50.1237
1	16.5041	49.2235
1	14.428	50.0179
1	16.6007	49.2153
1	17.3588	49.2349
1	14.3302	50.1027
1	14.3517	50.0995
1	14.3504	50.3561
1	14.4731	49.297
1	17.358	49.2381
1	14.5481	50.0406
1	14.3931	50.1328
1	16.97	48.72
1	16.85	48.72
1	16.78	48.74
1	16.84	48.76
1	16.85	48.78
1	16.78	48.78
1	17.09	48.8
1	16.71	48.8
1	16.78	48.82
1	16.83	48.82
1	16.81	48.82
1	16.25	48.82
1	16.76	48.83
1	16.82	48.84
1	16.49	48.85
1	16.82	48.85
1	16.71	48.85
1	16.75	48.86
1	17.15	48.86
1	13.83	48.87
1	17.19	48.88
1	16.73	48.88
1	16.54	48.89
1	16.64	48.89
1	16.58	48.9
1	17.07	48.92
1	17.13	48.92
1	16.57	48.93
1	17.06	48.93
1	16.5	48.93
1	16.62	48.95
1	14.7	48.95
1	16.57	48.95
1	16.61	48.96
1	16.56	48.96
1	16.39	48.98
1	14.43	48.98
1	17.38	48.99
1	16.64	49.02
1	14.18	49.04
1	14.37	49.07
1	15.44	49.12
1	13.88	49.28
1	15.97	49.34
1	13.88	49.45
1	16.33	49.47
1	16.29	49.54
1	18.2	49.73
1	18.23	49.78
1	14.17	49.91
1	14.41	49.98
1	16.99	49.98
1	17.15	50.12
1	17.22	50.23
1	14.21	50.32
1	14.14	50.68
1	14.32	50.73
1	14.1	50.8
1	6.03	50.71
1	6.01	50.72
1	9.56	51.32
1	9.95599	48.4137
1	11.643	48.2072
1	10.3124	50.959
1	12.3059	50.9674
1	9.21711	48.2461
1	13.8311	54.134
1	8.33196	50.1062
1	8.79067	48.874
1	8.87399	48.874
1	6.83489	51.003
1	9.42762	48.9058
1	7.95015	51.6167
1	14.0577	51.3605
1	10.2187	54.3987
1	7.80616	49.7268
1	8.47707	52.0404
1	12.2486	53.7495
1	9.40709	48.9987
1	8.91619	50.3434
1	6.52004	50.4589
1	14.2898	51.3237
1	11.1236	50.5738
1	14.164	51.3981
1	8.52583	48.7833
1	11.4763	50.736
1	6.71847	50.9354
1	6.92355	51.3931
1	9.40163	48.8496
1	12.9448	48.492
1	8.85831	49.0146
1	6.96042	51.6871
1	10.126	52.5245
1	9.49734	51.1416
1	8.04816	49.6042
1	12.2865	51.8445
1	8.76735	50.5997
1	7.50761	49.8034
1	9.73994	49.1591
1	8.44025	49.9387
1	8.48883	49.9604
1	8.62118	49.3269
1	8.69796	53.7058
1	10.3622	53.2664
1	9.97142	51.6177
1	11.8843	47.8723
1	8.22956	50.4177
1	8.83093	48.8639
1	7.97159	51.9301
1	8.41877	52.1556
1	9.90306	53.1092
1	8.53692	48.8812
1	14.341	51.3617
1	14.3119	51.3267
1	7.15492	51.3689
1	10.451	51.9185
1	10.8891	53.763
1	7.0302	51.434
1	9.09265	48.7282
1	8.43254	49.944
1	9.36842	48.9048
1	9.97866	51.565
1	8.5852	53.585
1	8.56014	48.9871
1	8.55169	52.051
1	8.69776	53.7062
1	10.0078	53.6873
1	7.19305	51.5149
1	10.1538	54.3859
1	7.50667	49.814
1	9.301	48.9806
1	9.62337	48.8163
1	9.87379	53.6234
1	9.4556	48.9007
1	8.90493	49.9988
1	7.0398	51.4092
1	6.636	50.5738
1	8.6975	53.7057
1	9.27933	48.8561
1	12.1897	47.7216
1	9.39934	48.8489
1	12.963	50.858
1	6.42333	51.255
1	14.1232	51.2737
1	8.44926	49.2053
1	8.95728	51.9736
1	11.4658	48.8864
1	11.5402	50.9238
1	8.8889	52.269
1	9.39485	48.8524
1	7.45752	49.7739
1	9.36344	48.7852
1	7.03082	51.4295
1	12.735	54.3637
1	12.1492	47.678
1	12.1205	53.7627
1	8.48878	53.0695
1	9.42152	52.2556
1	12.2782	53.6615
1	7.39054	49.8463
1	12.2902	47.7741
1	9.31531	48.9542
1	8.55213	48.9938
1	14.9564	51.0738
1	10.5109	51.9467
1	9.90817	51.8176
1	8.25238	51.4824
1	8.76202	49.1777
1	9.41052	48.8444
1	11.3944	50.687
1	7.99367	52.1749
1	8.17391	49.9591
1	7.64115	51.3225
1	9.64749	48.9975
1	12.1235	47.6741
1	10.4345	54.191
1	12.1846	47.6408
1	9.4042	48.8487
1	8.55775	48.9791
1	6.63648	49.7731
1	10.1225	52.6834
1	7.02292	51.4258
1	9.46453	48.9572
1	8.97679	48.895
1	7.91361	47.8495
1	7.06341	51.0938
1	13.5513	52.5528
1	14.0034	51.5032
1	9.43166	48.9851
1	9.46586	48.9419
1	7.07104	51.1055
1	7.56388	53.5107
1	9.42593	49.0033
1	10.7339	51.5607
1	8.56099	49.0739
1	14.2506	53.0163
1	6.52365	50.4272
1	11.5087	51.0361
1	11.3419	50.5465
1	8.11654	51.9628
1	9.28898	48.8636
1	8.46848	49.95
1	9.8888	51.5852
1	14.1519	51.3397
1	8.03405	50.2436
1	11.3523	50.5762
1	12.1768	53.7703
1	11.9399	47.8499
1	7.04567	51.4129
1	9.78951	53.6571
1	12.2385	53.6361
1	8.48026	49.9049
1	7.68316	49.4724
1	6.35284	51.3602
1	7.12983	51.3828
1	8.20558	50.0206
1	8.48733	52.0472
1	14.1888	51.3992
1	8.78863	50.8038
1	9.55832	48.9334
1	7.05874	50.5965
1	9.38516	48.8523
1	11.4389	50.7875
1	8.67868	50.5034
1	9.1267	50.0724
1	9.08672	48.9234
1	7.01876	51.5129
1	8.40922	49.329
1	8.43653	49.7262
1	8.16512	49.5008
1	12.5816	48.6615
1	8.16595	49.0223
1	14.2065	51.4237
1	12.9146	47.7548
1	8.47407	49.9159
1	8.70952	50.7922
1	14.3447	51.3485
1	7.70837	47.9215
1	9.1426	48.6656
1	8.27704	49.1063
1	10.7016	53.5364
1	8.4341	49.7296
1	12.3496	53.6765
1	10.0736	48.3201
1	7.98156	49.5762
1	12.6228	52.7882
1	8.33682	49.6088
1	7.93177	48.0277
1	10.1676	53.2228
1	10.2571	54.2192
1	6.16495	50.988
1	11.4974	47.7504
1	7.76494	47.984
1	11.4816	48.0229
1	11.7447	48.3827
1	10.0076	53.6874
1	6.43267	51.2068
1	10.1008	54.3232
1	10.0077	53.6872
1	9.48179	48.6536
1	9.24923	51.4945
1	6.95772	51.4151
1	9.07123	49.1015
1	9.07662	49.0086
1	10.1264	54.3694
1	8.33605	49.6089
1	13.2411	52.4874
1	7.89541	48.4642
1	8.75351	50.8093
1	7.91668	48.4649
1	8.47691	53.0691
1	8.23044	53.1051
1	12.0978	48.0818
1	9.81508	53.8654
1	10.0541	53.5253
1	7.8156	48.6142
1	9.3654	51.7787
1	11.3307	51.5951
1	13.3913	52.7517
1	7.21503	50.1714
1	10.4828	51.4108
1	12.9997	48.804
1	12.9493	48.8302
1	9.04369	48.5589
1	9.24499	48.9069
1	8.7116	50.6413
1	8.04675	51.9556
1	12.5104	50.7276
1	10.0075	53.6874
1	7.65873	47.7101
1	7.8386	50.4085
1	10.0079	53.6872
1	12.5112	50.7272
1	8.48271	50.2121
1	8.25207	50.1057
1	8.70974	50.569
1	8.85396	53.3357
1	13.3957	52.4496
1	12.3061	50.9674
1	11.368	48.8436
1	12.4592	50.4766
1	6.74306	50.5268
1	9.88984	53.5528
1	9.95848	51.5561
1	10.0894	48.8026
1	7.69854	47.5891
1	9.68735	47.754
1	8.85205	53.1068
1	13.0095	52.5761
1	10.0075	53.6874
1	8.32921	50.5326
1	8.02871	49.9557
1	12.5115	50.7272
1	9.38501	51.3765
1	11.6194	48.4063
1	11.9087	51.4999
1	7.63851	47.708
1	12.5011	50.7345
1	12.5036	50.7127
1	12.5114	50.7271
1	7.6986	47.5892
1	7.6957	47.5898
1	9.37448	51.8212
1	13.0202	52.4063
1	13.1183	53.1315
1	10.3809	52.1082
1	8.43244	50.0837
1	13.4219	48.6064
1	8.90356	50.8246
1	8.2915	48.2363
1	10.5683	52.4551
1	10.4701	52.4413
1	12.3033	53.622
1	13.3171	52.5306
1	12.1952	53.7507
1	8.5358	48.9757
1	9.39289	48.9793
1	9.95618	51.5562
1	11.1243	53.6127
1	10.7405	50.94
1	10.1951	52.5622
1	8.55312	49.0863
1	9.08672	48.724
1	8.3007	52.248
1	8.50915	48.9246
1	12.9322	48.8446
1	9.41576	49.014
1	13.0609	52.385
1	11.2917	51.0079
1	9.95237	51.5362
1	9.39299	48.8533
1	9.54057	47.6241
1	8.21877	50.4205
1	11.3487	50.6905
1	6.84105	51.5684
1	8.24614	48.507
1	9.89598	51.5929
1	13.0092	52.3978
1	8.58643	48.9324
1	13.5571	52.5514
1	13.2462	52.5015
1	6.82645	51.3942
1	7.13282	51.213
1	9.92256	51.8056
1	8.63868	49.3508
1	7.99441	49.1027
1	6.59849	50.5186
1	9.90357	51.6084
1	9.41473	50.2599
1	7.78956	52.2861
1	9.10063	50.481
1	8.5357	49.7519
1	10.1334	48.7324
1	9.12299	47.7855
1	8.54259	50.8581
1	9.1423	47.7821
1	10.4224	48.8595
1	8.48205	52.0505
1	8.37818	50.6316
1	9.40245	48.8481
1	8.5502	50.1353
1	9.37271	48.9501
1	13.7899	52.2736
1	13.1167	53.1341
1	12.234	48.5736
1	6.44726	51.6194
1	7.49581	49.7931
1	10.0752	51.5777
1	10.0935	53.6671
1	7.57986	49.8305
1	8.87052	48.1722
1	10.5018	52.4839
1	8.69788	53.7061
1	7.24585	51.8076
1	8.69786	53.7059
1	7.70749	49.4739
1	8.49936	49.4523
1	6.28993	51.3649
1	8.56094	49.8901
1	8.69783	53.7057
1	7.77701	49.5011
1	11.3555	48.8898
1	9.00301	48.549
1	9.66939	49.6608
1	8.22739	50.4162
1	8.95484	48.5207
1	9.40641	48.8493
1	11.3597	48.8454
1	7.63563	48.1817
1	7.69133	48.0952
1	7.34226	51.4847
1	7.95744	51.1237
1	7.19791	51.2629
1	7.62522	50.8707
1	10.3321	48.849
1	7.67404	48.0975
1	13.4452	52.7148
1	12.0277	52.3769
1	6.53538	50.6172
1	10.4979	49.0353
1	9.48952	48.9038
1	8.67669	53.67
1	8.59496	49.5901
1	8.47338	50.1363
1	7.98363	48.3138
1	8.45346	50.0518
1	12.7824	48.1907
1	6.87659	51.4123
1	13.3839	52.655
1	9.87116	52.0053
1	7.14352	51.8213
1	7.52491	51.6452
1	13.5524	52.4687
1	7.15942	51.2048
1	7.3694	51.4847
1	8.69779	53.706
1	7.73841	50.1095
1	9.28543	48.8681
1	9.31619	48.9751
1	10.3606	50.2787
1	6.78251	51.1779
1	10.5403	52.9697
1	6.6996	52.0463
1	6.14822	51.259
1	8.59714	49.2193
1	8.91434	49.1367
1	8.7858	49.2499
1	9.79265	52.084
1	9.77198	52.4321
1	9.20027	53.2012
1	8.67182	50.0644
1	9.05462	51.3597
1	11.6022	49.3761
1	7.99942	49.8716
1	9.68128	52.0039
1	12.1365	48.2714
1	9.85709	51.9964
1	7.80922	48.0055
1	8.69778	53.7061
1	8.71456	53.5338
1	9.87101	52.0065
1	10.7465	53.8999
1	10.7164	53.8825
1	10.4159	53.2224
1	9.89494	52.0234
1	8.85168	49.9773
1	8.69786	53.7057
1	9.85074	52.0011
1	11.5115	50.4861
1	11.7312	50.5158
1	7.88108	47.6451
1	7.86396	48.2905
1	13.0762	53.3577
1	12.8947	50.8816
1	11.5295	53.6062
1	6.47918	51.4045
1	14.0107	52.9138
1	12.6432	48.2114
1	10.1514	52.5379
1	10.4571	48.924
1	7.34363	51.3051
1	7.80745	50.6884
1	8.85652	49.1361
1	8.45737	49.9739
1	7.45598	49.7756
1	14.4565	51.1738
1	9.66996	48.9661
1	11.3279	50.7242
1	13.5399	54.4234
1	9.55463	48.9909
1	13.3884	52.5998
1	10.957	48.674
1	9.40115	48.8469
1	6.47702	51.403
1	9.53379	48.9313
1	6.51815	50.7426
1	8.81945	47.7649
1	9.30207	48.9174
1	8.45715	49.7805
1	7.62519	50.8704
1	6.16241	51.2939
1	10.8167	51.5365
1	10.5561	52.2674
1	10.8064	53.982
1	14.9325	51.129
1	9.68166	48.951
1	11.2681	50.7887
1	9.39451	48.8492
1	10.74	53.9548
1	9.56162	48.9143
1	9.30432	48.8717
1	7.15752	50.5803
1	10.0817	52.7452
1	8.04384	51.102
1	9.41001	48.847
1	7.53945	49.8048
1	7.00869	50.5143
1	9.36585	49.3795
1	8.55475	49.3375
1	7.15912	50.5767
1	13.4406	48.6406
1	11.5602	51.0395
1	8.52052	49.0025
1	9.24222	48.4558
1	8.14016	52.6573
1	10.7378	51.543
1	7.37419	51.3737
1	9.39906	48.8568
1	8.93613	48.0317
1	12.9638	48.8296
1	9.02286	50.0184
1	9.06969	50.1081
1	7.62521	50.8706
1	8.91433	49.1369
1	14.2423	50.9058
1	9.25068	48.9115
1	10.4148	53.2231
1	9.56154	48.9403
1	10.0072	53.6846
1	7.23424	51.5121
1	9.02724	50.6191
1	12.7126	52.4149
1	8.74065	53.69
1	10.5265	51.9496
1	9.74324	48.6242
1	9.96237	51.5573
1	9.80663	48.8857
1	11.4365	50.7296
1	9.31095	54.3749
1	10.4945	51.9246
1	7.3281	50.8517
1	9.37385	48.8782
1	8.70482	49.1836
1	8.54668	50.1773
1	9.16461	49.8831
1	9.39662	48.94
1	11.5671	50.8711
1	10.2683	52.7764
1	8.04973	50.3879
1	9.85528	54.4412
1	7.62532	50.8707
1	8.9507	50.7601
1	7.17724	51.966
1	7.14369	51.4168
1	10.8269	53.9859
1	8.49896	52.0755
1	12.9043	48.207
1	6.70763	50.5738
1	9.40582	48.8516
1	10.3977	49.1167
1	6.16986	51.2419
1	9.46146	51.875
1	7.42431	51.5427
1	10.7213	53.9044
1	6.45767	50.6238
1	7.96388	50.1337
1	10.9929	53.7855
1	7.22763	51.5074
1	14.1402	50.9502
1	8.7101	49.0853
1	8.80898	50.8039
1	10.3105	47.5495
1	7.90157	48.3088
1	8.59165	50.3035
1	9.24314	48.9097
1	7.99041	49.9323
1	8.9551	51.1116
1	8.03688	51.0957
1	11.8292	48.8993
1	9.37197	48.4899
1	7.14802	50.8845
1	9.63432	48.8626
1	11.7155	52.8691
1	13.4682	48.773
1	8.03618	51.0969
1	10.7095	51.5514
1	9.53209	48.9691
1	8.54279	50.1713
1	9.54703	50.3212
1	7.17819	51.8184
1	8.8151	50.81
1	10.6714	51.6992
1	8.21065	50.4314
1	10.0147	48.7336
1	10.2673	50.1921
1	10.347	47.4995
1	10.231	47.6291
1	9.03196	51.0747
1	8.96041	49.7298
1	10.4021	47.4596
1	10.7652	50.0878
1	9.39957	48.8503
1	6.75754	50.9497
1	8.98034	48.1856
1	12.5971	48.249
1	10.7218	53.9086
1	10.8998	51.5337
1	9.32465	48.9862
1	10.2628	48.881
1	13.5332	52.403
1	6.62813	50.4631
1	9.41485	48.924
1	7.22943	50.9124
1	9.35228	54.7495
1	8.94072	49.4859
1	10.269	51.4798
1	10.8921	49.36
1	8.70173	49.2543
1	9.51875	48.9079
1	8.77996	53.6522
1	10.6789	47.6103
1	8.72632	53.4029
1	8.91334	49.1364
1	10.2809	50.02
1	9.9349	50.9885
1	12.7974	53.3963
1	10.7403	50.9409
1	11.5812	50.8883
1	6.75247	50.9484
1	8.98767	50.7783
1	9.55304	54.8418
1	13.4898	52.6362
1	8.15932	49.2198
1	8.8773	49.9818
1	10.79	53.8655
1	12.9567	49.074
1	9.67492	53.6919
1	9.12333	50.3873
1	6.40039	49.4709
1	8.83936	53.0835
1	13.7923	53.28
1	8.72372	48.2034
1	8.77953	50.8224
1	8.5205	49.0028
1	9.4034	48.8492
1	9.47348	48.8391
1	6.13214	50.8729
1	6.85873	51.2524
1	8.58178	50.3031
1	13.2911	54.1339
1	9.43342	48.8931
1	9.47531	52.5292
1	8.91403	49.1364
1	9.62355	54.6926
1	8.25646	49.797
1	12.5403	53.1274
1	11.6236	49.3739
1	8.95278	50.7681
1	13.1233	53.1235
1	10.7293	51.7717
1	7.45861	49.385
1	9.92477	54.7856
1	11.4501	53.6051
1	7.72759	49.983
1	10.471	50.2676
1	9.24199	52.5463
1	9.00038	48.0554
1	8.7558	49.9169
1	9.86017	52.0028
1	6.75488	50.9501
1	9.00606	49.5113
1	8.92463	49.5355
1	11.3736	52.8261
1	9.38799	48.8503
1	9.38349	52.628
1	9.11947	51.1627
1	10.5373	52.1171
1	11.8616	50.9958
1	7.55982	47.8767
1	6.75642	50.9527
1	7.55995	49.0973
1	10.099	52.7961
1	9.1332	49.0595
1	10.8123	53.8864
1	7.03988	51.5942
1	6.94937	52.0097
1	9.48	54.7017
1	8.75941	50.8261
1	11.0409	52.1285
1	8.88086	50.7621
1	9.7883	52.39
1	12.5398	53.1263
1	7.26881	51.5195
1	11.2877	53.6239
1	8.0347	51.0968
1	11.0206	53.2657
1	8.56968	49.9884
1	9.09925	51.3927
1	9.02224	49.5306
1	6.62922	50.6097
1	10.5617	52.9539
1	9.50179	51.9499
1	10.4822	47.9228
1	8.82114	48.3611
1	8.63148	53.3347
1	7.45994	49.3867
1	14.0594	50.9663
1	9.95061	49.6243
1	10.2219	50.916
1	8.30378	49.9734
1	10.379	47.5132
1	10.8456	48.9109
1	8.1652	47.665
1	8.50891	47.8088
1	9.3567	48.9257
1	7.16662	50.8722
1	6.80786	51.1534
1	8.98647	48.0497
1	10.3055	50.2893
1	9.11676	50.3783
1	13.4243	52.8908
1	10.3405	53.135
1	9.4456	48.861
1	13.6203	54.569
1	8.97361	50.775
1	9.6249	52.4491
1	10.9146	53.8439
1	8.89437	48.3293
1	9.37228	48.8606
1	10.1151	52.429
1	9.68889	47.9556
1	9.77869	49.0389
1	9.79052	49.5239
1	9.04534	50.0727
1	9.44958	51.9023
1	9.64132	47.8038
1	7.6973	47.8374
1	11.6325	48
1	8.46055	49.8201
1	8.20574	47.6485
1	9.70633	49.9907
1	6.3845	49.4696
1	9.24165	50.4411
1	6.45498	49.8539
1	9.96735	48.3824
1	8.52591	48.998
1	7.90498	50.0054
1	7.07537	50.9343
1	8.91043	49.1191
1	10.9302	51.4405
1	9.00397	48.0637
1	8.49484	49.3794
1	9.1747	48.4745
1	8.24245	52.3833
1	8.32249	49.9788
1	8.96479	51.1751
1	10.6036	52.2595
1	12.8014	48.1798
1	13.4858	52.6335
1	9.90765	51.7817
1	13.9861	52.9267
1	8.37192	49.7558
1	10.3302	51.7389
1	10.6936	53.9564
1	9.26336	54.5421
1	10.2809	53.5141
1	9.43873	48.896
1	14.0415	50.9486
1	8.37158	49.6987
1	11.2776	53.5945
1	8.04131	51.0973
1	12.8844	52.3984
1	8.24183	52.3838
1	8.82872	54.3547
1	10.21	47.4288
1	7.33732	51.5707
1	9.38387	48.9192
1	11.6388	50.8926
1	7.99727	48.4282
1	8.70872	53.6205
1	6.75754	50.9489
1	9.501	48.894
1	8.56152	50.0007
1	12.0195	48.9485
1	9.48369	48.8845
1	13.8813	51.0995
1	13.8967	51.0926
1	12.8238	53.3471
1	8.58	50.77
1	10.58	48.11
1	12.09	49.02
1	12.35	51.26
1	7.82	48.62
1	9.51	47.65
1	8.04	47.86
1	9.93	47.94
1	7.88	48
1	8.57	48.08
1	8.76	48.1
1	8.17	48.27
1	8.32	48.29
1	8.72	48.32
1	9.85	48.42
1	7.91	48.46
1	7.78	48.47
1	8.18	48.48
1	13.39	48.53
1	8.18	48.53
1	13.69	48.55
1	9.66	48.56
1	8	48.58
1	13.44	48.58
1	12.31	48.6
1	8.13	48.61
1	8.12	48.62
1	8.1	48.62
1	9.43	48.63
1	13.67	48.63
1	8.11	48.64
1	8.12	48.64
1	9.09	48.68
1	13.35	48.74
1	8.83	48.74
1	8.44	48.77
1	9.13	48.79
1	12.99	48.81
1	13.49	48.81
1	13.35	48.88
1	12.91	48.89
1	11.78	48.91
1	8.44	48.95
1	12.14	48.98
1	9.21	48.99
1	12.56	49
1	11.96	49.02
1	8.43	49.03
1	11.96	49.05
1	8.51	49.08
1	8.57	49.09
1	9.43	49.1
1	8.93	49.11
1	8.38	49.13
1	8.48	49.13
1	12.09	49.21
1	7.13	49.27
1	7.12	49.27
1	7.14	49.27
1	7.15	49.29
1	7.09	49.31
1	12.08	49.34
1	6.7	49.37
1	7.09	49.42
1	11.87	49.45
1	11.95	49.47
1	11.78	49.48
1	7.15	49.57
1	7.4	49.68
1	7.41	49.69
1	7.34	49.7
1	7.4	49.7
1	7.38	49.7
1	12.18	49.73
1	7.28	49.73
1	13.56	52.3
1	13.19	52.35
1	13.14	52.48
1	13.56	52.58
1	11.98	53.19
1	8.66	53.22
1	12.27	53.26
1	13	53.31
1	13.04	53.31
1	9.43	53.34
1	13.14	53.96
1	13.41	54.05
1	13.43	54.1
1	13.42	54.11
1	13.25	54.13
1	13.35	54.13
1	12.43	54.13
1	13.21	54.19
1	26.6957	58.3931
1	26.885	57.6939
1	22.0934	58.9252
1	26.7993	58.2486
1	26.0245	59.6012
1	26.26	57.69
1	26.35	57.75
1	26.08	57.82
1	25.83	58.04
1	26.44	58.04
1	27.3	58.25
1	25.96	58.5
1	22.41	58.51
1	22.38	58.52
1	25.67	58.74
1	25.65	58.75
1	26.59	58.37
1	24.98	58.57
1	26.65	55.75
1	26.34	55.78
1	27.08	55.85
1	25.9	56
1	26.03	56.15
1	26.04	56.16
1	21.16	56.16
1	26.18	56.22
1	21.05	56.27
1	22.86	56.53
1	22.88	56.6
1	22.05	56.68
1	26.15	55.87
1	25.06	56.24
1	25.01	56.28
1	22.71	56.36
1	23.38	56.37
1	24.94	56.38
1	24.89	56.44
1	6.63428	58.1055
1	11.0025	59.4663
1	10.4917	59.947
1	7.82625	58.3143
1	9.1051	58.7122
1	5.62571	60.1991
1	10.5529	59.9329
1	10.0809	59.1329
1	5.24294	59.4207
1	11.3739	61.1314
1	5.24227	59.4174
1	7.93755	58.2137
1	8.32332	62.8187
1	5.24594	59.4183
1	5.24979	59.414
1	5.24474	59.4136
1	5.24448	59.415
1	8.50119	58.2675
1	12.312	64.232
1	5.54295	60.5647
1	9.03708	58.753
1	8.8729	58.6251
1	12.7671	66.0652
1	10.8525	59.6222
1	6.10309	62.4104
1	10.8989	59.223
1	6.71246	58.2815
1	10.3125	59.1909
1	6.43824	58.2939
1	7.36851	58.0235
1	11.714	59.3562
1	8.57094	58.3558
1	10.5433	64.3093
1	6.83971	60.6929
1	5.69245	58.9461
1	9.14812	58.6553
1	7.06653	58.1176
1	10.4061	63.3764
1	8.75918	63.7005
1	6.41603	58.2833
1	7.93508	58.108
1	8.7509	58.4286
1	10.7017	59.9572
1	9.31055	58.7557
1	8.78291	59.4406
1	5.33002	59.8174
1	8.62172	59.4886
1	10.3396	63.3834
1	5.55868	58.8532
1	7.86429	58.0872
1	5.61618	58.9363
1	7.44825	58.0191
1	26.0051	69.7294
1	10.2458	59.1513
1	10.0012	58.9841
1	9.09488	58.7696
1	6.64395	58.3522
1	8.94432	58.621
1	6.09917	59.1987
1	9.0935	58.6919
1	7.76723	58.1925
1	5.58643	58.9565
1	9.08695	58.6678
1	5.59024	58.9118
1	7.00857	58.0173
1	6.7554	62.4788
1	5.80886	58.8094
1	5.52114	58.7345
1	11.3553	59.1372
1	7.82713	58.0788
1	5.36896	59.4645
1	10.3069	60.1005
1	10.4647	59.5171
1	7.77775	58.554
1	8.3428	58.2726
1	5.24344	59.4187
1	5.9045	58.7779
1	7.84711	58.0979
1	9.53331	59.3145
1	10.7484	59.6921
1	9.09195	59.1058
1	9.1068	59.3851
1	7.62645	58.6552
1	7.96717	58.6169
1	9.12972	58.7488
1	9.27196	60.981
1	5.62272	60.2012
1	7.8403	58.7771
1	7.97591	58.6152
1	5.26618	59.4156
1	5.23739	59.2167
1	5.24873	59.4424
1	6.54029	58.2849
1	7.72996	58.9342
1	9.0968	58.7692
1	9.97315	59.2585
1	9.6053	58.9952
1	5.70696	58.9544
1	10.1634	59.0149
1	5.83608	58.5246
1	5.98728	58.971
1	10.8463	59.6383
1	5.28399	60.5166
1	10.035	59.2274
1	5.73469	59.1066
1	11.1255	63.1914
1	8.97664	58.6584
1	5.44689	60.1887
1	5.67688	58.9482
1	10.4749	59.9948
1	7.72793	58.9323
1	8.78214	63.6277
1	7.7833	58.5231
1	11.0693	59.0713
1	10.8039	59.3274
1	10.2709	60.0883
1	11.3426	64.8089
1	10.9963	59.9896
1	8.87045	58.5395
1	9.79559	62.9094
1	11.0644	59.069
1	7.76964	58.5215
1	11.0069	59.9956
1	7.84395	58.0901
1	10.9351	59.6707
1	5.80664	58.5685
1	7.92865	58.1214
1	10.2515	59.1489
1	8.00484	58.1597
1	6.06213	58.384
1	8.33463	62.8002
1	6.5811	61.0742
1	10.148	59.7619
1	5.84172	58.9596
1	8.58957	63.6954
1	9.92471	59.1462
1	9.0347	58.7373
1	11.2915	60.7531
1	10.5349	59.6706
1	6.92406	62.4334
1	11.07	59.0712
1	8.12722	58.1128
1	10.82	59.744
1	9.41372	60.9225
1	7.88732	63.0849
1	9.20055	59.09
1	10.152	59.0077
1	9.65963	59.1901
1	7.9136	58.09
1	11.2941	60.7504
1	7.34492	58.2392
1	8.18242	58.622
1	11.0086	59.2461
1	7.68894	58.1667
1	10.8986	64.4619
1	10.2058	59.287
1	9.19347	59.2817
1	10.0694	59.1168
1	8.72168	63.6091
1	8.07606	58.1582
1	8.09773	58.1633
1	5.12554	59.7862
1	5.33838	60.3617
1	10.4842	63.2998
1	7.85043	58.1754
1	8.80035	63.6354
1	7.45313	62.8973
1	8.69162	58.4451
1	10.3831	59.2855
1	10.004	59.2279
1	8.93593	63.4068
1	5.36597	60.4847
1	9.62115	58.9813
1	8.35711	62.8775
1	10.9779	60.2275
1	10.1774	59.0566
1	10.6704	59.525
1	6.27998	62.4053
1	5.36684	60.4833
1	10.7078	59.5006
1	7.43731	62.2489
1	9.81689	59.0906
1	5.46745	59.9722
1	5.89045	58.9447
1	9.93388	59.1891
1	10.1104	59.1075
1	8.97191	59.6282
1	10.9778	59.5022
1	10.5093	59.8828
1	8.69579	62.7457
1	11.467	63.8016
1	10.1743	59.025
1	10.0438	59.2359
1	5.30641	59.4236
1	10.0328	59.2286
1	5.28376	60.4691
1	16.5392	67.8029
1	10.7464	59.3469
1	10.5743	59.7281
1	8.84944	63.6022
1	7.42947	58.1256
1	7.84322	58.0995
1	15.5614	68.0854
1	10.3903	59.2766
1	5.80581	58.8738
1	5.81168	58.8146
1	11.5664	59.0277
1	8.70323	58.3926
1	7.88007	58.0992
1	5.36927	60.2751
1	10.2172	59.0359
1	11.256	60.6195
1	10.7572	59.355
1	7.95221	58.1895
1	10.4578	59.2693
1	9.09424	58.6828
1	10.2089	59.0278
1	5.72219	58.845
1	7.09905	62.7346
1	7.18251	62.2928
1	7.81231	58.0824
1	10.004	59.2278
1	7.70238	58.2558
1	10.0584	59.1143
1	9.97523	59.2542
1	5.80267	58.4997
1	7.90406	58.0932
1	10.4184	59.8412
1	5.16192	60.451
1	10.3826	59.2853
1	11.1876	60.4016
1	5.79594	58.8651
1	10.8526	59.8604
1	5.30716	60.4775
1	7.84109	58.0772
1	5.36763	60.3924
1	11.5343	59.0105
1	7.70653	58.0887
1	9.79511	59.0907
1	9.18517	58.7983
1	10.6836	59.9144
1	5.23154	60.9567
1	10.9779	60.2275
1	9.58025	59.1926
1	6.7004	58.1095
1	7.88985	63.0843
1	10.1346	59.3314
1	6.38428	62.537
1	7.83855	62.5909
1	9.99417	59.2523
1	8.1067	58.1199
1	7.78956	62.58
1	8.92626	58.6209
1	9.79191	59.252
1	6.20775	59.0478
1	5.44993	60.2228
1	5.24855	59.2827
1	11.0134	59.0339
1	9.77749	59.243
1	10.4575	63.446
1	7.20753	62.1013
1	7.48432	58.3313
1	10.4554	59.4379
1	9.12451	58.7105
1	12.3303	64.2363
1	11.2928	63.7268
1	7.42384	58.237
1	7.70288	58.2007
1	7.39247	58.5107
1	7.40726	58.5221
1	10.961	59.7901
1	7.40959	58.5164
1	7.38057	58.5003
1	7.40008	58.4981
1	5.34235	59.4238
1	9.96065	59.1376
1	6.0111	58.4373
1	10.7358	59.3464
1	5.74934	58.8242
1	8.16446	58.1536
1	5.62488	58.9736
1	5.67675	58.9484
1	6.35572	58.9246
1	6.09859	61.9933
1	10.4655	59.8391
1	6.02127	58.422
1	5.9442	58.5027
1	5.78916	58.9201
1	7.80329	61.0386
1	10.7632	59.4701
1	7.87529	58.1072
1	7.57096	58.143
1	10.719	59.5228
1	8.75719	58.43
1	5.46444	61.3818
1	7.83081	58.0938
1	11.2368	63.1363
1	8.74449	63.2175
1	11.5394	59.0091
1	6.95902	62.389
1	7.794	58.1302
1	7.89339	58.0946
1	10.0811	59.1995
1	5.25102	59.1598
1	5.34735	60.1911
1	5.31759	59.368
1	7.76276	58.0898
1	7.66028	58.1381
1	10.9824	59.5131
1	11.2951	63.7278
1	7.84782	58.0988
[truncated: 2,909 more rows]

## Sheet: cleaned_dermacentor_reticulatus
dermacentor_reticulatus	Longitude	Latitude
1	3.91384	43.5645
1	2.07859	48.5744
1	3.90948	43.5603
1	3.91346	43.5639
1	3.91386	43.5645
1	3.89755	43.5496
1	3.81462	48.8165
1	3.81998	48.8177
1	4.00538	48.9454
1	2.22708	48.9722
1	2.22706	48.9722
1	2.22707	48.9722
1	2.50167	48.8742
1	4.05391	48.3499
1	2.60299	48.8416
1	1.42016	43.523
1	1.42021	43.523
1	7.46875	47.7702
1	2.49912	51.0699
1	2.49894	51.0699
1	9.47747	42.4562
1	2.40601	48.6158
1	1.65016	50.8788
1	7.50284	47.7578
1	1.99642	49.025
1	2.50204	51.0397
1	7.3522	47.9047
1	4.41703	48.3368
1	1.4261	44.5528
1	0.68232	47.3322
1	3.34453	49.4239
1	6.31497	46.3167
1	-0.6405	47.2982
1	6.05444	43.9813
1	4.77328	46.8915
1	4.84702	46.832
1	5.12334	46.7435
1	4.78164	46.8505
1	4.58817	46.7615
1	2.53707	47.2644
1	2.80056	47.5352
1	1.23002	43.6465
1	2.52595	48.5243
1	2.70837	48.7039
1	2.1262	48.3646
1	3.02107	47.1299
1	2.20935	47.2129
1	2.13637	47.6229
1	2.29727	47.4457
1	2.71502	47.6852
1	2.75567	47.6522
1	2.56855	47.2605
1	2.32796	47.6804
1	2.15606	47.3939
1	2.27533	47.1826
1	1.90264	47.9632
1	2.25388	47.3351
1	2.34365	47.8888
1	2.45612	46.8302
1	2.91637	47.4186
1	2.55979	47.8679
1	2.34832	47.2943
1	1.91458	48.0493
1	2.30628	47.0413
1	2.36276	47.3783
1	2.64959	46.845
1	2.17987	47.9265
1	1.63549	47.7687
1	2.25055	47.5582
1	2.31652	46.9869
1	2.91307	47.4642
1	1.9426	47.2382
1	1.19659	46.7879
1	2.64524	46.7917
1	3.02928	46.9092
1	1.1811	47.484
1	2.1741	47.4299
1	2.06505	47.5245
1	2.17857	47.3471
1	2.16599	47.2662
1	2.16288	47.4577
1	2.42832	47.2876
1	2.29514	47.446
1	2.43939	47.7093
1	2.58074	47.2482
1	2.11752	47.3027
1	2.34359	47.889
1	2.07407	47.2507
1	2.27587	47.4231
1	1.30653	46.7959
1	2.28742	47.9992
1	2.35917	47.0188
1	2.92195	47.4452
1	3.01179	47.159
1	2.23827	47.2761
1	2.2773	47.3901
1	2.18546	47.3592
1	2.78497	47.3995
1	2.91766	47.4246
1	2.35	47.2873
1	2.9186	47.4324
1	2.92671	47.6579
1	-2.22928	48.0037
1	7.57524	47.9029
1	3.86	50.24
1	35.9124	49.7395
1	23.9918	50.1553
1	35.4397	47.8636
1	24.5393	51.2124
1	34.2598	49.5916
1	32.0477	49.6618
1	30.58	50.23
1	30.55	50.28
1	30.28	50.32
1	30.48	50.33
1	30.48	50.37
1	30.53	50.48
1	30.17	51.33
1	30.17	51.47
1	30.16	51.48
1	30.38	51.43
1	30.25	51.45
1	24.5559	54.6525
1	24.0476	54.3332
1	25.1378	54.3601
1	23.1247	55.3577
1	25.5756	55.0903
1	24.8626	55.5877
1	23.9457	54.4995
1	24.9214	54.9415
1	21.1065	55.7768
1	23.9847	54.1983
1	23.4839	54.9019
1	24.8626	54.874
1	23.7375	54.8315
1	24.497	54.74
1	24.53	54
1	24.38	54.09
1	24.3	54.11
1	24.44	54.14
1	24.21	54.14
1	24.51	54.32
1	24.66	54.36
1	23.54	54.37
1	23.71	54.43
1	23.48	54.43
1	23.75	54.43
1	23.74	54.43
1	23.76	54.44
1	23.97	54.65
1	24.93	54.65
1	24.65	54.71
1	24.7	54.74
1	24.63	54.78
1	23.87	54.79
1	25.16	54.8
1	23.88	54.8
1	24.97	54.83
1	24.96	54.83
1	23.97	54.88
1	23.86	54.88
1	24.16	54.89
1	24.33	54.91
1	23.87	54.94
1	24.06	54.95
1	24.02	54.95
1	24.03	54.97
1	24.06	54.98
1	24.16	54.98
1	23.24	55.01
1	25.12	55.06
1	22.41	55.07
1	22.16	55.07
1	23.3	55.07
1	25.66	55.07
1	22.75	55.08
1	23.42	55.08
1	22.6	55.11
1	21.91	55.15
1	23.54	55.17
1	24.46	55.29
1	24.85	55.29
1	21.32	55.3
1	21.38	55.3
1	21.37	55.31
1	25.46	55.31
1	23.99	55.32
1	24.96	55.32
1	24.49	55.33
1	22.23	55.36
1	21.24	55.4
1	21.36	55.4
1	25.24	55.43
1	24.54	55.43
1	23.09	55.46
1	24.45	55.48
1	24.31	55.5
1	25.48	55.52
1	25.71	55.54
1	24.9	55.58
1	26.41	55.59
1	25.83	55.59
1	21.19	55.6
1	24.49	55.61
1	23.71	55.64
1	21.18	55.64
1	25.93	55.64
1	25.7	55.71
1	24.12	55.72
1	21.93	55.73
1	26.27	55.73
1	21.92	55.73
1	24.29	55.76
1	25.93	55.81
1	25.9	55.82
1	25.94	55.83
1	22.93	55.83
1	21.45	55.84
1	25.87	55.84
1	25.88	55.86
1	21.08	55.86
1	25.81	55.89
1	25.82	55.93
1	24.34	55.94
1	22.74	55.96
1	24.01	55.99
1	22.25	55.99
1	23.33	56.02
1	21.12	56.03
1	21.84	56.14
1	25.28	56.16
1	24.44	56.24
1	22.87	56.36
1	20.6401	54.71
1	37.1607	55.5559
1	39.1207	55.151
1	35.0476	52.135
1	36.0866	51.5702
1	35.4494	51.9432
1	35.4223	52.3487
1	38.0122	55.5064
1	34.435	53.1967
1	37.7211	55.8597
1	37.7196	55.8603
1	35.3535	52.3628
1	35.3241	52.3543
1	35.0478	52.1349
1	44.1932	56.0741
1	37.6401	54.2582
1	44.1923	56.0746
1	35.5614	52.3433
1	35.4104	52.2852
1	36.0865	51.5701
1	36.0866	51.5702
1	37.6464	51.3755
1	35.2092	52.4888
1	35.2999	52.1596
1	19.9543	54.7475
1	35.3766	52.35
1	37.8449	55.8973
1	36.5375	55.6076
1	38.1024	55.9836
1	39.3695	55.7773
1	43.8339	56.2066
1	35.3994	52.2687
1	39.4709	55.7708
1	44.1133	56.2691
1	44.1665	56.2563
1	43.3273	56.0913
1	35.3738	52.3515
1	36.2361	51.7685
1	34.8548	51.6852
1	35.5338	52.2201
1	41.6363	54.1954
1	40.4826	54.7472
1	38.03	54.9115
1	36.1593	51.6867
1	36.0704	52.9129
1	44.2332	56.0524
1	38.2329	54.8431
1	37.5987	55.5206
1	38.7954	55.3344
1	42.3824	55.8636
1	44.7088	55.5246
1	35.4801	52.2765
1	35.3999	52.2673
1	36.3775	51.1869
1	35.3277	52.307
1	36.346	51.1904
1	35.4004	52.2636
1	35.4785	52.281
1	35.3851	52.2611
1	34.6849	52.5324
1	42.9718	56.274
1	38.9657	54.2306
1	37.6997	55.8312
1	38.9693	54.2332
1	44.1626	56.1348
1	36.3859	51.1902
1	37.0303	55.6067
1	41.6389	54.1849
1	44.5938	52.8833
1	38.6167	55.3805
1	37.6428	54.9766
1	37.6427	54.9766
1	37.6402	54.9784
1	44.1503	56.2669
1	44.1624	56.1334
1	44.2447	56.0516
1	16.91	48.66
1	16.93	48.67
1	16.97	48.72
1	16.89	48.73
1	16.71	48.74
1	16.85	48.78
1	17.09	48.8
1	16.81	48.82
1	16.76	48.83
1	16.79	48.85
1	16.82	48.85
1	16.57	48.93
1	10.2369	51.0209
1	8.94417	51.6255
1	13.2497	52.4812
1	10.0733	51.1816
1	13.2402	52.485
1	13.9589	53.1946
1	12.2865	51.8445
1	8.47073	49.651
1	14.9099	51.0691
1	10.533	52.3084
1	13.3877	52.551
1	9.02628	48.2137
1	11.926	51.5123
1	8.6483	49.6453
1	8.50917	49.9795
1	8.46848	49.95
1	14.2065	51.3737
1	14.5818	51.3446
1	13.9565	51.3737
1	14.1873	51.3402
1	14.0577	51.3605
1	11.5114	51.0227
1	14.1552	51.3005
1	14.0398	52.1236
1	8.37304	49.108
1	10.3585	52.4993
1	14.1232	51.3737
1	8.47286	49.9573
1	14.3453	51.3485
1	9.39957	48.8503
1	14.1466	51.294
1	8.21571	49.6045
1	14.5039	51.3332
1	12.5206	52.6667
1	14.1649	51.3977
1	8.48093	49.1781
1	14.4511	51.3616
1	10.7039	52.3872
1	10.2308	51.949
1	8.70173	49.2543
1	8.15737	50.0101
1	8.15237	49.9992
1	12.925	52.8008
1	13.281	52.6923
1	14.1232	51.2737
1	7.80058	48.4378
1	14.1054	51.2686
1	14.1617	51.4001
1	14.1467	51.2941
1	14.1767	51.3674
1	14.226	51.4151
1	8.50513	49.9967
1	14.344	51.349
1	14.2127	51.402
1	10.7878	51.7472
1	10.5251	51.9393
1	14.341	51.3617
1	11.1251	51.6463
1	8.44926	49.2053
1	7.60924	49.4732
1	14.164	51.3981
1	7.75593	49.805
1	8.39991	49.8171
1	8.45346	50.0518
1	13.7696	51.0599
1	7.80058	48.4377
1	13.9828	51.3688
1	7.63563	48.1817
1	8.355	49.7156
1	8.65653	49.8086
1	14.0034	51.5032
1	14.1519	51.3397
1	14.3434	51.3488
1	8.48883	49.9604
1	8.16139	50.0116
1	8.43019	49.9401
1	8.37107	49.8015
1	14.1588	51.3805
1	9.02376	48.5918
1	14.1643	51.3974
1	13.8732	52.1736
1	13.7189	51.0175
1	8.66538	49.8922
1	13.0781	52.5282
1	12.6523	52.1514
1	10.6845	52.3101
1	8.60906	50.007
1	12.3244	52.249
1	12.3532	51.3144
1	11.4976	48.0573
1	7.77704	48.4572
1	10.3682	52.1129
1	11.9719	51.9093
1	13.1233	52.4341
1	13.0195	52.5839
1	13.1234	52.4341
1	12.3455	51.3381
1	9.38036	51.7613
1	11.2501	51.6998
1	7.69494	48.0981
1	8.44978	49.205
1	10.952	51.6351
1	13.2581	52.4889
1	13.1255	52.4348
1	13.1255	52.4348
1	13.2443	52.5024
1	13.2431	52.5024
1	10.6446	52.007
1	8.48381	49.9269
1	7.80857	48.0033
1	12.0869	51.3387
1	12.9923	52.4015
1	12.31	51.8456
1	13.5039	52.5812
1	11.0781	51.8315
1	8.78863	50.8038
1	8.55166	49.7272
1	7.99441	49.1027
1	10.4945	51.9246
1	7.57668	47.853
1	8.45698	50.0756
1	11.973	51.3372
1	7.74346	49.8016
1	11.7069	51.8237
1	10.5358	52.2656
1	12.3558	51.8234
1	10.5335	51.9521
1	8.24867	50.2006
1	9.39636	48.8991
1	13.04	52.0236
1	10.2206	53.5369
1	13.5475	52.4874
1	8.14224	50.0042
1	12.35	51.26
1	11.67	48.24
1	11.68	48.25
1	11.24	48.27
1	11.7	48.28
1	11.77	48.29
1	11.7	48.31
1	11.72	48.36
1	11.73	48.37
1	11.74	48.38
1	12.29	49.03
1	12.37	49.04
1	12.34	51.26
1	13.56	52.35
1	21.0324	56.1508
1	26.65	55.75
1	26.34	55.78
1	27.08	55.85
1	25.9	56
1	21.13	56.1
1	26.03	56.15
1	26.04	56.16
1	21.16	56.16
1	26.18	56.22
1	21.05	56.27
1	23.4	56.5
1	22.86	56.53
1	22.05	56.68
1	26.15	55.87
1	25.06	56.24
1	25.01	56.28
1	22.71	56.36
1	24.94	56.38
1	24.89	56.44
1	17.9231	59.3412
1	6.09569	49.4974
1	5.47	49.51
1	5.6	49.69
1	5.73	49.76
1	5.73	49.78
1	5.34	49.78
1	5.34	49.79
1	5.36	49.8
1	5.28	49.82
1	4.93	49.87
1	4.94	49.94
1	5.14	50.57
1	3.22	50.75
1	5.17	50.89
1	3.94	50.9
1	4.98	50.98
1	3.99	51.11
1	2.55303	51.0797
1	3.37488	50.7814
1	4.22	51.09
1	-3.443	43.3233
1	-5.84109	43.3551
1	-4.19	43.39
1	-5.47	43.41
1	-5.71	43.43
1	26.07	44.43
1	25.41	44.93
1	21.45	45.81
1	23.54	46.65
1	27.61	47.16
1	27.6	47.2
1	26.0256	44.4621
1	26.72	44.14
1	26.95	44.22
1	26.45	44.23
1	25.94	44.23
1	26.32	44.3
1	25.53	44.85
1	17.91	47.09
1	19.04	47.49
1	19.19	47.6
1	19.36	47.6
1	18.32	47.65
1	21.55	48.44
1	17.0953	47.6871
1	20.78	48.58
1	17.03	48.75
1	17.08	48.78
1	17.58	47.88
1	21.95	48.44
1	14.2851	53.0136
1	14.663	53.3049
1	16.8726	51.3123
1	21.6119	52.5308
1	15.9681	52.6245
1	21.1126	52.5881
1	16.11	52.15
1	22.98	51.39
1	23.85	52.71
1	23.08	50.58
1	23.02	50.74
1	23.17	50.95
1	16.76	51.02
1	21.23	51.09
1	16.83	51.1
1	16.56	51.11
1	16.79	51.12
1	16.86	51.13
1	21.38	51.15
1	16.98	51.15
1	16.83	51.15
1	21.24	51.15
1	16.98	51.16
1	21.08	51.18
1	20.21	51.18
1	22.98	51.18
1	17.03	51.19
1	17.09	51.2
1	17	51.2
1	21.62	51.21
1	20.88	51.22
1	16.44	51.23
1	20.87	51.23
1	21.24	51.24
1	17.06	51.24
1	21.18	51.24
1	16.43	51.24
1	17.03	51.24
1	16.45	51.25
1	20.79	51.25
1	16.7	51.26
1	16.46	51.26
1	20.77	51.32
1	20.66	51.32
1	21.07	51.32
1	20.68	51.33
1	20.78	51.33
1	21.59	51.33
1	21.59	51.34
1	20.8	51.35
1	22.76	51.36
1	16.64	51.36
1	16.16	51.36
1	17.24	51.38
1	16.64	51.39
1	17.1	51.4
1	20.97	51.41
1	20.95	51.42
1	20.96	51.42
1	20.28	51.42
1	21.17	51.43
1	15.88	51.43
1	20.47	51.44
1	20.68	51.45
1	21.96	51.45
1	20.46	51.45
1	21	51.46
1	15.95	51.46
1	16.75	51.49
1	21.18	51.49
1	20.11	51.49
1	16.96	51.5
1	17.04	51.51
1	16.64	51.51
1	16.87	51.52
1	20.06	51.52
1	20.2	51.52
1	20.23	51.53
1	15.78	51.53
1	16.88	51.54
1	15.4	51.54
1	21.84	51.54
1	16.54	51.54
1	21.56	51.54
1	15.51	51.55
1	20.04	51.55
1	16.6	51.56
1	15.56	51.56
1	20.25	51.57
1	20.26	51.57
1	20.24	51.57
1	21.54	51.57
1	17.83	51.58
1	20.56	51.58
1	16.91	51.61
1	22.38	51.61
1	16.72	51.62
1	20.57	51.63
1	20.9	51.63
1	16.51	51.65
1	16.56	51.66
1	20.95	51.66
1	16.15	51.67
1	20.97	51.67
1	16.11	51.68
1	21.42	51.69
1	15.74	51.69
1	16.21	51.69
1	20.09	51.7
1	16.32	51.73
1	15.8	51.73
1	15.64	51.74
1	16.57	51.74
1	20.08	51.75
1	20.23	51.75
1	20.25	51.75
1	15.25	51.76
1	20.27	51.76
1	15.84	51.79
1	15.25	51.79
1	14.96	51.81
1	16.54	51.82
1	20.27	51.83
1	16.24	51.83
1	16.66	51.84
1	15.35	51.85
1	15.86	51.88
1	20.53	51.89
1	20.13	51.9
1	20.13	51.91
1	20.19	51.92
1	20.29	51.92
1	15.9	51.93
1	20.18	51.93
1	20.47	51.93
1	20.47	51.94
1	20.48	51.94
1	20.43	51.95
1	19.79	51.95
1	19.99	51.96
1	20.35	51.97
1	20.49	51.98
1	19.53	51.98
1	15.54	52.01
1	20.03	52.01
1	19.23	52.02
1	19.84	52.03
1	19.86	52.04
1	20.04	52.04
1	19.87	52.07
1	18.84	52.07
1	16.04	52.07
1	15.61	52.07
1	20.47	52.07
1	20.49	52.08
1	20.17	52.08
1	19.56	52.08
1	16.99	52.09
1	17.09	52.09
1	20.52	52.09
1	16.64	52.1
1	14.91	52.1
1	19.68	52.11
1	16.11	52.14
1	19.98	52.14
1	20.18	52.14
1	15.9	52.18
1	21.08	52.2
1	20.05	52.2
1	16.11	52.22
1	15.53	52.23
1	16.23	52.23
1	16.08	52.23
1	16.11	52.23
1	16.12	52.23
1	20.16	52.24
1	16.35	52.24
1	19.73	52.26
1	19.37	52.28
1	20.33	52.28
1	20.27	52.28
1	16.13	52.29
1	16.14	52.31
1	16.11	52.31
1	18.89	52.32
1	16.12	52.33
1	19.36	52.33
1	15.88	52.34
1	15.8	52.35
1	19.38	52.36
1	16.3	52.36
1	15.87	52.37
1	16.03	52.38
1	15.8	52.38
1	19.63	52.38
1	18.96	52.38
1	16.18	52.39
1	16.11	52.39
1	19.52	52.4
1	15.84	52.4
1	16.17	52.4
1	19.09	52.41
1	21.51	52.41
1	22.86	52.43
1	19.52	52.43
1	19.63	52.43
1	15.96	52.44
1	15.65	52.44
1	19.71	52.44
1	15.7	52.46
1	19.36	52.46
1	16.23	52.47
1	19.25	52.48
1	21.12	52.5
1	15.9	52.5
1	15.65	52.53
1	19.18	52.55
1	15.51	52.59
1	19.39	52.6
1	19.41	52.61
1	15.52	52.61
1	14.8	52.65
1	16.75	52.67
1	15.31	52.72
1	15.2	52.74
1	15.14	52.75
1	14.69	52.75
1	14.5	52.76
1	15.23	52.76
1	15.35	52.77
1	14.51	52.79
1	14.98	52.82
1	14.85	52.88
1	14.92	52.91
1	23.26	52.94
1	14.44	52.94
1	14.72	52.98
1	14.82	52.99
1	14.49	53
1	14.87	53
1	14.43	53
1	14.76	53.05
1	14.65	53.09
1	14.65	53.1
1	14.67	53.1
1	14.42	53.13
1	18.06	53.21
1	17.97	53.31
1	20.82	53.54
1	20.72	53.62
1	20.83	53.63
1	21.54	53.67
1	21.44	53.7
1	20.5	53.73
1	20.46	53.75
1	20.52	53.76
1	20.44	53.77
1	20.45	53.78
1	20.48	53.8
1	21.33	53.8
1	21.32	53.81
1	21.65	53.81
1	-7.37796	54.3476
1	0.817586	51.5545
1	-3.9052	52.7488
1	-4.09983	52.7905
1	-4.08993	52.5838
1	-4.13442	52.8155
1	-3.71111	52.9001
1	-4.12736	52.8643
1	-7.37796	54.3476
1	-4.2	51.1
1	0.8	51.6
1	-4.1	52.6
1	-4.1	52.8
1	-4.1	52.9
1	16.7866	47.7635
1	16.3142	47.0541
1	16.6721	47.8738
1	16.64	47.87
1	16.31	48.36
1	16.1	48.36
1	16.3	48.36
1	16.24	48.37
1	16.18	48.38
1	16.87	48.47
1	8.92	45.33
1	8.93	45.33
1	8.92	45.34
1	9.09	45.59
1	9.09	45.62
1	9.1	45.63
1	9.09	45.64
1	4.35	51.6
1	4.3	51.9
1	4.65	52.5
1	4.75	52.65
1	5.95	51.85
1	5.5	51.95
1	4.65	52.6
1	6	51.85
1	4.25	51.6
1	4.65	52.7
1	4.67	52.78
1	19.46	45.4
1	16.3758	46.279
1	15.5938	45.5271
1	15.5939	45.5271
1	15.8781	45.8045
1	15.595	45.527
1	15.5947	45.5272
1	15.62	45.57
1	-7.02393	41.8584
1	-6.97397	41.9552
1	-6.865	41.8983
1	-7.05322	41.8378
1	-6.88704	41.9005
1	-6.57364	41.7528
1	-6.86389	41.8506

## Sheet: thinned_ixodes_ricinus
ixodes_ricinus	Longitude	Latitude
1	16.47	48.45
1	15.3367	47.261
1	12.74	47.25
1	14.2279	48.0258
1	16.8106	47.7794
1	13.01	47.74
1	16.1296	46.9371
1	16.086	48.0521
1	15.5216	46.6549
1	11.5307	47.3196
1	14.8389	46.6835
1	5.26	49.71
1	5.8	50.28
1	4.45	50.61
1	3.46	50.7
1	6.01	50.73
1	5.11	50.89
1	4.34	51.15
1	3.22	51.27
1	4.95337	50.2152
1	25.1	41.38
1	23.57	41.55
1	25.95	42.01
1	27.82	42.03
1	24.47	42.05
1	23.33	42.13
1	25.38	42.25
1	27.47	42.52
1	24.02	42.6
1	26.32	42.68
1	22.68	43.62
1	23.3383	42.6778
1	24.62	43.38
1	17.32	44.49
1	30.16	51.48
1	7.66635	47.1721
1	8.93099	46.1042
1	8.19619	46.7298
1	8.4746	47.3685
1	6.08402	46.21
1	7.28016	46.2019
1	6.93	47.02
1	16.936	49.9273
1	14.9995	50.7395
1	15.7484	50.0392
1	14.6429	50.0923
1	17.358	49.2381
1	16.39	48.98
1	14.43	48.98
1	15.44	49.12
1	13.88	49.28
1	16.33	49.47
1	18.23	49.78
1	7.95015	51.6167
1	12.2486	53.7495
1	14.164	51.3981
1	10.126	52.5245
1	12.2865	51.8445
1	10.3622	53.2664
1	8.22956	50.4177
1	7.19305	51.5149
1	7.50667	49.814
1	8.90493	49.9988
1	8.8889	52.269
1	12.735	54.3637
1	12.1492	47.678
1	10.5109	51.9467
1	7.99367	52.1749
1	8.17391	49.9591
1	6.63648	49.7731
1	9.43166	48.9851
1	7.56388	53.5107
1	14.2506	53.0163
1	11.5087	51.0361
1	8.78863	50.8038
1	8.16512	49.5008
1	12.6228	52.7882
1	11.4816	48.0229
1	10.0076	53.6874
1	10.1008	54.3232
1	8.47691	53.0691
1	12.9997	48.804
1	11.368	48.8436
1	12.4592	50.4766
1	9.95618	51.5562
1	13.0609	52.385
1	13.7899	52.2736
1	13.1167	53.1341
1	12.234	48.5736
1	9.00301	48.549
1	9.66939	49.6608
1	7.69133	48.0952
1	12.0277	52.3769
1	8.69779	53.706
1	9.05462	51.3597
1	11.5115	50.4861
1	7.88108	47.6451
1	12.8947	50.8816
1	11.5295	53.6062
1	12.6432	48.2114
1	6.16241	51.2939
1	10.8167	51.5365
1	8.14016	52.6573
1	7.62521	50.8706
1	9.31095	54.3749
1	9.54703	50.3212
1	10.4021	47.4596
1	10.2628	48.881
1	6.62813	50.4631
1	10.8921	49.36
1	9.9349	50.9885
1	10.7403	50.9409
1	6.75247	50.9484
1	11.6236	49.3739
1	10.471	50.2676
1	8.92463	49.5355
1	11.3736	52.8261
1	9.38349	52.628
1	6.94937	52.0097
1	10.4822	47.9228
1	8.98647	48.0497
1	13.6203	54.569
1	9.44958	51.9023
1	9.64132	47.8038
1	9.96735	48.3824
1	10.6936	53.9564
1	14.0415	50.9486
1	12.09	49.02
1	12.35	51.26
1	8.32	48.29
1	13.67	48.63
1	8.57	49.09
1	7.13	49.27
1	12.18	49.73
1	11.98	53.19
1	9.43	53.34
1	13.43	54.1
1	9.59073	56.1482
1	12.2344	55.8131
1	9.37969	55.6773
1	10.998	55.7213
1	8.9511	55.2723
1	8.32827	56.3267
1	10.3984	55.3626
1	10.101	56.9968
1	10.4992	57.672
1	9.74526	57.403
1	9.6141	55.001
1	12.0657	55.0551
1	11.31	54.89
1	14.96	55.11
1	8.49	55.81
1	10.41	56.43
1	9.22	56.6
1	8.42	56.91
1	-5.38	36.2
1	-5.65	36.65
1	-4.75	36.67
1	-3.58	37.12
1	-6.52	37.25
1	-5.23	37.83
1	-3	37.92
1	-4.07	38.05
1	-4.45	38.48
1	-5.55	38.55
1	-5.7	39.28
1	-6.83	39.38
1	-5.23	39.6
1	-5.75	40.22
1	-1.28	41.2
1	-2.67	42.12
1	-0.8	42.52
1	-7.68	43.13
1	-4.28	43.15
1	-2.25	43.23
1	-3.02	43.37
1	-5.84494	43.3575
1	-1.61408	42.8231
1	-3.62119	42.9728
1	-2.67289	42.8335
1	2.21	42.2
1	-6.47	43
1	-5.26	43.51
1	26.885	57.6939
1	26.0245	59.6012
1	25.83	58.04
1	27.3	58.25
1	22.41	58.51
1	25.67	58.74
1	25.4801	64.9502
1	25.8683	61.1693
1	25.728	62.2538
1	24.0739	60.2535
1	28.1252	61.4575
1	28.8324	61.8788
1	24.7346	60.7159
1	28.6451	62.559
1	29.978	62.0236
1	24.0233	61.5145
1	22.2003	60.4279
1	27.4685	61.025
1	23.1587	59.8613
1	25.2087	60.2449
1	29.6905	62.6189
1	23.9492	64.2591
1	21.3612	60.9661
1	23.3036	61.9553
1	9.28	41.58
1	1.63	42.97
1	5.4	43.3
1	6.63	43.43
1	4.67	43.5
1	6.02	43.6
1	-0.48	43.63
1	6.73	43.95
1	-0.92	44.03
1	0.4	44.67
1	1.62	44.8
1	-0.13	44.93
1	4.9	44.93
1	6.57	45.15
1	5.65	45.17
1	0.37	45.35
1	6.3	45.72
1	5.55	45.77
1	-0.25	46.02
1	5.13	46.2
1	1.67	46.3
1	2.6	46.33
1	0.33	46.58
1	3.48	46.6
1	-2	46.97
1	3.9	47.48
1	1.07	47.8
1	-4.2	47.87
1	-2.4	47.98
1	-3.6	48.13
1	5.1	48.28
1	-4.32	48.57
1	4.32	48.58
1	5.83	48.62
1	-2.47	48.63
1	6.52	48.97
1	0.83	49.18
1	2.47	49.2
1	-1.02	49.22
1	4.17	49.37
1	1.12	49.6
1	2.92	49.62
1	3.97	50.28
1	4.70963	45.8343
1	1.99392	45.7844
1	0.27012	48.5132
1	-0.38931	48.6985
1	1.58062	50.2879
1	3.36429	49.2529
1	-0.465638	47.591
1	1.57009	43.7578
1	-1.53668	48.1891
1	6.36476	44.5718
1	2.34253	50.7552
1	-1.40255	43.6649
1	-2.172	47.4813
1	3.43898	45.1551
1	3.84272	46.1817
1	5.46264	44.7167
1	4.78164	46.8505
1	-1.23474	44.7533
1	2.68004	45.464
1	5.92296	46.8431
1	-3.53296	48.7659
1	2.06289	47.5244
1	1.25328	47.3161
1	2.81657	46.7668
1	2.09486	47.0072
1	1.67829	48.1638
1	2.42508	47.9173
1	2.92514	47.4308
1	1.18975	46.7815
1	9.47571	42.468
1	3.34929	44.3257
1	3.57	49.84
1	-0.23	43
1	0.82	43.27
1	3.86	43.68
1	0.57	47.5
1	7.14	47.7
1	4.1	48.06
1	7.13	48.44
1	2.37	48.48
1	3.25	48.57
1	7.82	48.62
1	1.72	48.67
1	-4.33134	55.9171
1	-3.96618	56.3849
1	-0.45062	50.8126
1	-6.06876	54.5713
1	-1.70233	53.9137
1	-1.39071	50.8094
1	-4.39935	55.2806
1	-2.50517	55.9523
1	-2.61313	51.5287
1	-0.685781	52.6534
1	-4.3833	58.441
1	-5.20032	58.148
1	-5.39703	57.6782
1	-4.15847	57.9934
1	-4.78987	57.3309
1	-6.36026	57.5861
1	-4.27481	53.2997
1	-5.74254	55.3693
1	-3.30517	56.0741
1	-2.82996	53.4669
1	-2.14383	57.5895
1	-3.08066	57.0279
1	-4.05604	57.0876
1	-5.01427	56.5977
1	-6.04415	56.5513
1	-5.04259	56.1343
1	-1.32388	53.4498
1	-3.51587	51.5541
1	-0.726002	54.3281
1	-2.47369	55.0717
1	-3.09629	52.0982
1	0.240316	51.1033
1	-2.04723	51.876
1	-4.12	50.55
1	-2.05	51.08
1	-3.16	51.09
1	-0.74	51.38
1	-4.73	51.98
1	0.81	52.47
1	-4.04	52.65
1	-3.01	52.91
1	-2.83	54.26
1	-3.24	54.66
1	-7.43	56.98
1	-7.28	57.65
1	41.8598	41.684
1	20.37	39.3
1	21.33	40.08
1	23.2	40.37
1	25.5	40.47
1	22.5	40.85
1	21.38	40.85
1	23.43	41.02
1	24.27	41.13
1	22.4246	40.2668
1	24.7311	40.7243
1	16.0416	45.6196
1	18.17	46
1	17.38	46.8
1	20.2	46.86
1	17.91	47.09
1	18.86	47.11
1	18.99	47.6
1	20	47.87
1	21.44	48.28
1	20.9526	47.7139
1	-9.30022	53.0231
1	-9.58663	51.7597
1	-6.21667	53.5
1	-10.1667	52.1667
1	-8.08333	55.0833
1	-8.25	53.1167
1	16.58	38.9
1	18.32	39.87
1	16.7	40.25
1	8.5	40.37
1	16.48	41.12
1	12.87	41.47
1	13.78	41.8
1	12.42	41.9
1	12.1	42.42
1	13.7	42.45
1	11.22	42.45
1	12.97	42.6
1	12.37	43.13
1	10.52	43.32
1	10.93	44.03
1	7.4	44.28
1	12.2	44.42
1	10.43	44.47
1	9.57	44.63
1	12.23	44.92
1	7.25	45.43
1	11	45.45
1	9.92	46.18
1	11.2358	46.4441
1	11.5955	42.9169
1	12.0322	43.7201
1	12.2591	45.4873
1	13.123	45.7844
1	8.19122	45.6718
1	11.2234	43.3773
1	10.3141	45.6098
1	7.17309	44.9355
1	8.55339	44.5191
1	10.0533	45.1261
1	11.2649	45.987
1	8.05607	43.9204
1	16.12	40.54
1	11.09	44.47
1	9.1	45.63
1	12.23	46.05
1	8.28	46.15
1	12.45	46.48
1	26.0315	55.0621
1	24.3	54.11
1	22.77	54.4
1	23.74	54.43
1	25.23	54.67
1	24.16	54.89
1	22.41	55.07
1	23.42	55.08
1	25.24	55.43
1	24.45	55.48
1	26.41	55.59
1	21.19	55.6
1	23.07	55.83
1	23.9	55.98
1	21.84	56.14
1	22.71	56.36
1	5.98211	49.5082
1	27.08	55.85
1	26.18	56.22
1	21.05	56.27
1	22.05	56.68
1	24.89	56.44
1	4.42897	52.0939
1	6.22537	53.4054
1	5.6	52.25
1	4.85	53.15
1	5.02	51.61
1	5.75	51.69
1	4.64	52.67
1	6.52	52.75
1	7.65	63.07
1	6.63428	58.1055
1	11.3739	61.1314
1	12.312	64.232
1	8.57094	58.3558
1	10.5433	64.3093
1	6.83971	60.6929
1	10.3396	63.3834
1	26.0051	69.7294
1	5.58643	58.9565
1	13.1238	66.2534
1	11.1563	60.6778
1	9.27196	60.981
1	5.62272	60.2012
1	7.72793	58.9323
1	11.3426	64.8089
1	9.79559	62.9094
1	5.20888	60.6252
1	10.9779	60.2275
1	8.69579	62.7457
1	10.1743	59.025
1	16.5392	67.8029
1	15.5614	68.0854
1	6.23726	62.5022
1	8.84867	63.6245
1	7.20753	62.1013
1	9.12451	58.7105
1	7.40008	58.4981
1	6.0111	58.4373
1	7.80329	61.0386
1	10.7632	59.4701
1	11.2368	63.1363
1	7.76276	58.0898
1	11.2951	63.7278
1	5.26679	59.5214
1	10.0826	60.0777
1	6.40683	61.731
1	6.9022	61.1758
1	7.8662	60.5128
1	9.1	59.33
1	5.3	61.6
1	12.27	65.5
1	20.197	52.009
1	16.9241	51.1751
1	16.0306	52.8492
1	18.3172	52.3755
1	16.75	52.12
1	22.98	51.39
1	15.08	53.79
1	23.85	52.71
1	18.99	50.09
1	19.41	50.55
1	18.67	50.76
1	21.06	52.12
1	17.79	54.25
1	18.58	54.44
1	-8.55	37.32
1	-8.58	38.17
1	-8.93	38.57
1	-7.98	39
1	-8.58	39.25
1	-9.3	38.95
1	27.97	43.94
1	24.13	43.98
1	26.06	44.14
1	28.47	44.46
1	26.17	44.7
1	23.98	44.78
1	28.76	44.87
1	29.59	44.9
1	22.77	44.98
1	26.91	45.1
1	24.48	45.11
1	28.2	45.24
1	27.58	45.58
1	22.95	45.62
1	25.61	45.65
1	26.27	45.76
1	21.33	45.89
1	23.49	45.93
1	25.55	46.13
1	24.37	46.19
1	26.59	46.27
1	23.62	46.39
1	22.57	46.42
1	21.83	46.44
1	25.04	46.58
1	25.78	46.58
1	24.26	46.76
1	26.43	46.77
1	28.01	46.81
1	23.1	46.87
1	21.71	46.91
1	25.26	47.06
1	23.65	47.14
1	27.6	47.2
1	23.24	47.52
1	22.25	47.52
1	26.07	47.6
1	22.89	47.92
1	26.94	47.92
1	40.8107	45.4529
1	35.0713	52.145
1	37.2148	56.7619
1	41.4719	52.7132
1	43.9676	56.2999
1	43.0956	44.0019
1	19.567	43.9716
1	22.17	42.92
1	20.44	44.78
1	19.78	45.16
1	19.22	45.46
1	18.49	49.05
1	17.2476	48.184
1	20.6597	49.0853
1	17.1104	48.7155
1	19.2024	49.1247
1	21.24	48.74
1	13.5946	46.3147
1	14.3297	46.0808
1	15.1652	63.9293
1	16.6137	58.1966
1	14.6629	58.3001
1	11.768	57.8558
1	18.2143	60.3505
1	15.2081	59.6315
1	22.2342	65.6413
1	13.0872	63.3989
1	13.6098	58.2231
1	17.5432	66.0563
1	17.488	63.0074
1	11.4545	58.3788
1	15.27	60.1336
1	14.9791	57.8624
1	13.8681	63.706
1	12.5155	56.2829
1	14.5668	56.9037
1	15.3777	56.1621
1	16.0475	60.459
1	16.2906	59.4813
1	16.5111	56.6172
1	12.4193	57.1691
1	12.5332	59.2334
1	18.8525	60.0212
1	17.5835	59.8362
1	13.253	55.525
1	14.5331	56.2638
1	19.2322	57.9612
1	15.0731	62.753
1	17.0268	61.9901
1	17.0314	58.6901
1	13.5214	56.1108
1	12.6761	57.847
1	15.506	58.5707
1	17.0163	59.2032
1	14.1492	57.7499
1	20.1525	63.8927
1	16.9098	57.0646
1	12.5812	59.6914
1	13.6353	58.6916
1	19.4814	64.9137
1	13.012	60.1339
1	13.4609	59.5151
1	13.9629	60.0033
1	15.2158	57.4108
1	17.2301	60.3996
1	14.0655	59.0964
1	16.0349	57.2173
1	18.8426	57.4223
1	12.3285	58.7051
1	13.6472	57.0897
1	14.5285	63.2486
1	14.095	55.7644
1	18.4226	63.1686
1	18.1505	59.2544
1	16.0894	61.3805
1	14.6573	61.094
1	16.5185	60.0395
1	17.3524	62.4917
1	12.8605	56.7405
1	13.87	56.56
1	15.61	56.72
1	15.87	57.79
1	11.15	58.99
1	16.15	59
1	15.01	59.01
1	16.81	60.88
1	30.74	36.9
1	30.07	37.56
1	38.45	40.74
1	36.08	41.18
1	36.78	41.24
1	28.9596	41.084
1	24.01	47.96
1	22.14	48.52
1	30.0564	49.8045
1	24.6706	51.1561
1	25.28	49.15
1	26.28	49.22
1	25.1	49.93
1	30.28	50.32

## Sheet: thinned_dermacentor_reticulatus
dermacentor_reticulatus	Longitude	Latitude
1	16.3142	47.0541
1	16.64	47.87
1	16.3	48.36
1	5.34	49.78
1	4.98	50.98
1	3.37488	50.7814
1	30.38	51.43
1	16.97	48.72
1	8.94417	51.6255
1	10.0733	51.1816
1	13.9589	53.1946
1	14.9099	51.0691
1	9.02628	48.2137
1	11.5114	51.0227
1	14.0398	52.1236
1	8.37304	49.108
1	10.3585	52.4993
1	9.39957	48.8503
1	12.5206	52.6667
1	10.2308	51.949
1	7.80058	48.4378
1	7.75593	49.805
1	13.7189	51.0175
1	8.60906	50.007
1	11.9719	51.9093
1	10.952	51.6351
1	13.5039	52.5812
1	8.78863	50.8038
1	13.04	52.0236
1	10.2206	53.5369
1	11.68	48.25
1	12.37	49.04
1	12.34	51.26
1	-3.443	43.3233
1	-4.19	43.39
1	-5.47	43.41
1	3.91384	43.5645
1	4.00538	48.9454
1	4.05391	48.3499
1	1.42016	43.523
1	9.47747	42.4562
1	1.99642	49.025
1	2.50204	51.0397
1	1.4261	44.5528
1	3.34453	49.4239
1	6.31497	46.3167
1	-0.6405	47.2982
1	6.05444	43.9813
1	4.77328	46.8915
1	2.52595	48.5243
1	1.91458	48.0493
1	2.64524	46.7917
1	1.1811	47.484
1	2.07407	47.2507
1	1.30653	46.7959
1	2.92195	47.4452
1	-2.22928	48.0037
1	7.57524	47.9029
1	3.86	50.24
1	-7.37796	54.3476
1	-3.71111	52.9001
1	-4.09628	52.3918
1	-4.2	51.1
1	0.8	51.6
1	16.3758	46.279
1	15.5947	45.5272
1	17.91	47.09
1	19.19	47.6
1	18.32	47.65
1	8.92	45.33
1	21.13	56.1
1	24.38	54.09
1	23.54	54.37
1	24.93	54.65
1	24.03	54.97
1	22.41	55.07
1	21.32	55.3
1	25.46	55.31
1	24.45	55.48
1	22.93	55.83
1	24.01	55.99
1	6.09569	49.4974
1	27.08	55.85
1	26.04	56.16
1	23.4	56.5
1	22.05	56.68
1	24.89	56.44
1	4.3	51.9
1	6	51.85
1	4.67	52.78
1	23.85	52.71
1	23.08	50.58
1	16.86	51.13
1	20.77	51.32
1	15.95	51.46
1	17.83	51.58
1	22.38	51.61
1	21.42	51.69
1	14.96	51.81
1	20.13	51.9
1	18.84	52.07
1	16.64	52.1
1	21.08	52.2
1	15.8	52.35
1	22.86	52.43
1	19.41	52.61
1	16.75	52.67
1	14.5	52.76
1	18.06	53.21
1	21.54	53.67
1	20.45	53.78
1	-6.57364	41.7528
1	25.41	44.93
1	21.45	45.81
1	23.54	46.65
1	27.6	47.2
1	26.95	44.22
1	25.94	44.23
1	34.435	53.1967
1	37.6401	54.2582
1	37.6464	51.3755
1	19.9543	54.7475
1	36.5375	55.6076
1	38.1024	55.9836
1	39.3695	55.7773
1	36.2361	51.7685
1	34.8548	51.6852
1	40.4826	54.7472
1	36.0704	52.9129
1	38.2329	54.8431
1	37.5987	55.5206
1	44.7088	55.5246
1	35.4801	52.2765
1	36.346	51.1904
1	34.6849	52.5324
1	42.9718	56.274
1	38.9693	54.2332
1	44.1626	56.1348
1	41.6389	54.1849
1	44.5938	52.8833
1	38.6167	55.3805
1	19.46	45.4
1	20.78	48.58
1	17.58	47.88
1	21.95	48.44
1	17.9231	59.3412
1	35.9124	49.7395
1	23.9918	50.1553
1	35.4397	47.8636
1	24.5393	51.2124
1	34.2598	49.5916
1	32.0477	49.6618
1	30.55	50.28
