# Supplementary material for: Predicting the distribution of Ixodes ricinus and Dermacentor reticulatus in Europe: a comparison of climate niche modelling approaches
Source: Parasit Vectors. 2023 Oct 25;16:384. doi: 10.1186/s13071-023-05959-y (PMC10601327; doi:10.1186/s13071-023-05959-y)
Supplement: Supplementary file 4 — Additional file 4: Dataset S2. The model performance metrics for 96 modelling approaches for Ixodes ricinus and Dermacentor reticulatus. Performance metrics include the area under the receiver-operating characteristic curve, true skill statistics, Miller’s calibration slope, continuous Boyce index and omission rate. The different modelling approaches included three modelling algorithms [random forests (RF), maximum entropy (MaxEnt) and generalised additive models (GAM)], with four explanatory variable sets (bioclimatic variables, WorldClim, TerraClimate and MODIS satellite-derived variables) and with eight training extents (100 km–700 km buffering extents around occurrence data increasing in increments of 100 km and the European extent). [file 13071_2023_5959_MOESM4_ESM.xlsx]

## Sheet: Ixodes_ricinus
model	Model	Training_Extent	Variable	Fold	Type	AUC	sTSS	TSS	Thresh	OR	Boyce	Miller
GAM_100_bioclim_fold1	GAM	100	bioclim	1	internal	0.628562	0.608097	0.216194	0.55	0.53913	0.950384	0.75299
GAM_100_bioclim_fold1	GAM	100	bioclim	1	external	0.797459	0.737911	0.475823	0.44	0.12549	0.999904	1.90543
GAM_100_bioclim_fold2	GAM	100	bioclim	2	internal	0.614133	0.589477	0.178953	0.46	0.280702	0.997084	0.859053
GAM_100_bioclim_fold2	GAM	100	bioclim	2	external	0.803435	0.747347	0.494694	0.49	0.221569	0.999654	2.01687
GAM_100_bioclim_fold3	GAM	100	bioclim	3	internal	0.662233	0.63582	0.27164	0.53	0.372263	0.993351	1.32666
GAM_100_bioclim_fold3	GAM	100	bioclim	3	external	0.803878	0.747885	0.495769	0.47	0.147059	0.999748	2.25987
GAM_100_bioclim_fold4	GAM	100	bioclim	4	internal	0.625021	0.600108	0.200216	0.43	0.108108	0.995488	1.11092
GAM_100_bioclim_fold4	GAM	100	bioclim	4	external	0.805382	0.748096	0.496191	0.48	0.184314	0.999772	2.1562
GAM_100_bioclim_fold5	GAM	100	bioclim	5	internal	0.637623	0.60584	0.21168	0.45	0.268519	0.991908	1.04161
GAM_100_bioclim_fold5	GAM	100	bioclim	5	external	0.808492	0.751188	0.502377	0.47	0.178431	0.999712	2.17256
GAM_100_satellite_fold1	GAM	100	satellite	1	internal	0.658552	0.630186	0.260373	0.54	0.373913	0.987919	0.893484
GAM_100_satellite_fold1	GAM	100	satellite	1	external	0.80767	0.77238	0.544759	0.5	0.147059	0.973969	1.90024
GAM_100_satellite_fold2	GAM	100	satellite	2	internal	0.614977	0.585222	0.170445	0.49	0.307018	0.891731	0.872638
GAM_100_satellite_fold2	GAM	100	satellite	2	external	0.8041	0.770977	0.541955	0.49	0.141176	0.989715	1.87627
GAM_100_satellite_fold3	GAM	100	satellite	3	internal	0.592491	0.577075	0.15415	0.49	0.40146	0.987747	0.611841
GAM_100_satellite_fold3	GAM	100	satellite	3	external	0.776529	0.723523	0.447047	0.46	0.172549	0.968905	1.50411
GAM_100_satellite_fold4	GAM	100	satellite	4	internal	0.623832	0.596669	0.193338	0.47	0.279279	0.992139	0.906815
GAM_100_satellite_fold4	GAM	100	satellite	4	external	0.815319	0.767834	0.535668	0.51	0.180392	0.916304	1.9705
GAM_100_satellite_fold5	GAM	100	satellite	5	internal	0.649987	0.622376	0.244752	0.41	0.12963	0.991992	0.976103
GAM_100_satellite_fold5	GAM	100	satellite	5	external	0.808049	0.767549	0.535098	0.49	0.154902	0.963876	1.93835
GAM_100_terraclimate_fold1	GAM	100	terraclimate	1	internal	0.636856	0.610435	0.22087	0.58	0.53913	0.94068	0.753852
GAM_100_terraclimate_fold1	GAM	100	terraclimate	1	external	0.794966	0.755722	0.511444	0.5	0.184314	0.961051	1.67595
GAM_100_terraclimate_fold2	GAM	100	terraclimate	2	internal	0.62453	0.610872	0.221744	0.52	0.350877	0.987891	0.816785
GAM_100_terraclimate_fold2	GAM	100	terraclimate	2	external	0.807163	0.763443	0.526887	0.48	0.137255	0.994911	1.88113
GAM_100_terraclimate_fold3	GAM	100	terraclimate	3	internal	0.65901	0.635749	0.271497	0.51	0.313869	0.99502	1.18385
GAM_100_terraclimate_fold3	GAM	100	terraclimate	3	external	0.803673	0.763503	0.527005	0.48	0.141176	0.960816	1.85065
GAM_100_terraclimate_fold4	GAM	100	terraclimate	4	internal	0.611601	0.598396	0.196792	0.42	0.153153	0.991086	0.836269
GAM_100_terraclimate_fold4	GAM	100	terraclimate	4	external	0.812796	0.762071	0.524141	0.49	0.166667	0.997528	2.04823
GAM_100_terraclimate_fold5	GAM	100	terraclimate	5	internal	0.66226	0.614446	0.228892	0.54	0.472222	0.997948	1.27825
GAM_100_terraclimate_fold5	GAM	100	terraclimate	5	external	0.816891	0.767974	0.535948	0.47	0.119608	0.999748	2.18218
GAM_100_worldclim_fold1	GAM	100	worldclim	1	internal	0.630229	0.606629	0.213258	0.53	0.417391	0.961056	0.770889
GAM_100_worldclim_fold1	GAM	100	worldclim	1	external	0.823375	0.776126	0.552252	0.52	0.184314	0.998692	2.42663
GAM_100_worldclim_fold2	GAM	100	worldclim	2	internal	0.62453	0.62709	0.254181	0.53	0.324561	0.901034	0.951365
GAM_100_worldclim_fold2	GAM	100	worldclim	2	external	0.822804	0.779798	0.559596	0.53	0.2	0.99504	2.60744
GAM_100_worldclim_fold3	GAM	100	worldclim	3	internal	0.639416	0.619363	0.238725	0.5	0.277372	0.979703	1.33432
GAM_100_worldclim_fold3	GAM	100	worldclim	3	external	0.822154	0.780267	0.560535	0.52	0.184314	0.996856	2.76126
GAM_100_worldclim_fold4	GAM	100	worldclim	4	internal	0.623728	0.615563	0.231126	0.5	0.279279	0.956047	1.07691
GAM_100_worldclim_fold4	GAM	100	worldclim	4	external	0.830166	0.777807	0.555615	0.53	0.201961	0.993231	2.7289
GAM_100_worldclim_fold5	GAM	100	worldclim	5	internal	0.645312	0.608647	0.217295	0.47	0.287037	0.989818	1.08235
GAM_100_worldclim_fold5	GAM	100	worldclim	5	external	0.828722	0.774278	0.548556	0.53	0.215686	0.997672	2.6853
GAM_200_bioclim_fold1	GAM	200	bioclim	1	internal	0.722554	0.690132	0.380263	0.53	0.29703	0.996124	1.10948
GAM_200_bioclim_fold1	GAM	200	bioclim	1	external	0.817694	0.763818	0.527635	0.51	0.168627	0.997876	1.67347
GAM_200_bioclim_fold2	GAM	200	bioclim	2	internal	0.685865	0.637616	0.275231	0.44	0.2	0.997653	0.910686
GAM_200_bioclim_fold2	GAM	200	bioclim	2	external	0.822596	0.759088	0.518176	0.48	0.143137	0.999808	1.63384
GAM_200_bioclim_fold3	GAM	200	bioclim	3	internal	0.686422	0.634054	0.268108	0.55	0.419355	0.985903	0.875205
GAM_200_bioclim_fold3	GAM	200	bioclim	3	external	0.818153	0.763604	0.527207	0.51	0.17451	0.999388	1.591
GAM_200_bioclim_fold4	GAM	200	bioclim	4	internal	0.690847	0.64868	0.297361	0.53	0.317308	0.992541	0.888147
GAM_200_bioclim_fold4	GAM	200	bioclim	4	external	0.82024	0.766313	0.532626	0.5	0.133333	0.999163	1.64044
GAM_200_bioclim_fold5	GAM	200	bioclim	5	internal	0.700472	0.669366	0.338731	0.5	0.234783	0.967876	1.03252
GAM_200_bioclim_fold5	GAM	200	bioclim	5	external	0.825721	0.765966	0.531931	0.51	0.147059	0.999715	1.70419
GAM_200_satellite_fold1	GAM	200	satellite	1	internal	0.738952	0.673549	0.347098	0.5	0.277228	0.995447	1.23193
GAM_200_satellite_fold1	GAM	200	satellite	1	external	0.819468	0.77279	0.545579	0.5	0.127451	0.977114	1.5963
GAM_200_satellite_fold2	GAM	200	satellite	2	internal	0.689457	0.639587	0.279175	0.57	0.355556	0.991972	0.867121
GAM_200_satellite_fold2	GAM	200	satellite	2	external	0.828329	0.77642	0.55284	0.53	0.147059	0.99892	1.60975
GAM_200_satellite_fold3	GAM	200	satellite	3	internal	0.696678	0.65331	0.306621	0.47	0.233871	0.993231	0.872155
GAM_200_satellite_fold3	GAM	200	satellite	3	external	0.815023	0.766619	0.533238	0.51	0.156863	0.988023	1.40217
GAM_200_satellite_fold4	GAM	200	satellite	4	internal	0.673961	0.635466	0.270932	0.46	0.269231	0.972046	0.620847
GAM_200_satellite_fold4	GAM	200	satellite	4	external	0.805692	0.765553	0.531105	0.5	0.143137	0.980045	1.31318
GAM_200_satellite_fold5	GAM	200	satellite	5	internal	0.681194	0.659031	0.318062	0.47	0.217391	0.979238	0.812944
GAM_200_satellite_fold5	GAM	200	satellite	5	external	0.821038	0.768414	0.536827	0.57	0.235294	0.974836	1.46595
GAM_200_terraclimate_fold1	GAM	200	terraclimate	1	internal	0.717975	0.675435	0.350871	0.46	0.188119	0.994691	1.02778
GAM_200_terraclimate_fold1	GAM	200	terraclimate	1	external	0.830098	0.77243	0.54486	0.52	0.147059	0.99982	1.7399
GAM_200_terraclimate_fold2	GAM	200	terraclimate	2	internal	0.687272	0.638773	0.277546	0.41	0.148148	0.994175	0.897826
GAM_200_terraclimate_fold2	GAM	200	terraclimate	2	external	0.839671	0.785502	0.571004	0.53	0.143137	0.999448	1.8335
GAM_200_terraclimate_fold3	GAM	200	terraclimate	3	internal	0.69351	0.639743	0.279486	0.4	0.129032	0.964836	0.85591
GAM_200_terraclimate_fold3	GAM	200	terraclimate	3	external	0.841454	0.785553	0.571105	0.56	0.176471	0.99952	1.8673
GAM_200_terraclimate_fold4	GAM	200	terraclimate	4	internal	0.695856	0.666831	0.333662	0.58	0.384615	0.94744	0.841789
GAM_200_terraclimate_fold4	GAM	200	terraclimate	4	external	0.844735	0.786726	0.573452	0.53	0.137255	0.99988	1.94051
GAM_200_terraclimate_fold5	GAM	200	terraclimate	5	internal	0.690334	0.662132	0.324264	0.54	0.295652	0.968497	0.816152
GAM_200_terraclimate_fold5	GAM	200	terraclimate	5	external	0.841694	0.787433	0.574866	0.54	0.137255	0.999832	1.8608
GAM_200_worldclim_fold1	GAM	200	worldclim	1	internal	0.729774	0.69424	0.388479	0.52	0.257426	0.989925	1.12148
GAM_200_worldclim_fold1	GAM	200	worldclim	1	external	0.844263	0.789076	0.578152	0.56	0.182353	0.998944	1.97612
GAM_200_worldclim_fold2	GAM	200	worldclim	2	internal	0.681683	0.635408	0.270816	0.52	0.311111	0.993605	0.916492
GAM_200_worldclim_fold2	GAM	200	worldclim	2	external	0.852313	0.788137	0.576275	0.57	0.180392	0.999472	2.04072
GAM_200_worldclim_fold3	GAM	200	worldclim	3	internal	0.691004	0.653214	0.306427	0.52	0.330645	0.986175	0.860697
GAM_200_worldclim_fold3	GAM	200	worldclim	3	external	0.839463	0.792626	0.585253	0.56	0.166667	0.998836	1.81936
GAM_200_worldclim_fold4	GAM	200	worldclim	4	internal	0.718361	0.659852	0.319703	0.39	0.125	0.995299	0.958656
GAM_200_worldclim_fold4	GAM	200	worldclim	4	external	0.841895	0.795425	0.59085	0.56	0.164706	0.9979	1.90677
GAM_200_worldclim_fold5	GAM	200	worldclim	5	internal	0.691753	0.66701	0.334021	0.51	0.26087	0.95513	0.929783
GAM_200_worldclim_fold5	GAM	200	worldclim	5	external	0.849048	0.795146	0.590291	0.57	0.186275	0.998392	1.84559
GAM_300_bioclim_fold1	GAM	300	bioclim	1	internal	0.732966	0.694888	0.389776	0.54	0.333333	0.90845	0.821216
GAM_300_bioclim_fold1	GAM	300	bioclim	1	external	0.830954	0.761093	0.522187	0.49	0.12549	0.997972	1.46583
GAM_300_bioclim_fold2	GAM	300	bioclim	2	internal	0.713973	0.681301	0.362602	0.39	0.121495	0.977645	0.80423
GAM_300_bioclim_fold2	GAM	300	bioclim	2	external	0.827087	0.767047	0.534094	0.53	0.145098	0.993135	1.47552
GAM_300_bioclim_fold3	GAM	300	bioclim	3	internal	0.744462	0.683825	0.367649	0.42	0.0849057	0.993457	1.13545
GAM_300_bioclim_fold3	GAM	300	bioclim	3	external	0.830057	0.76784	0.53568	0.55	0.160784	0.998818	1.58985
GAM_300_bioclim_fold4	GAM	300	bioclim	4	internal	0.750056	0.702548	0.405095	0.51	0.16	0.965088	1.11153
GAM_300_bioclim_fold4	GAM	300	bioclim	4	external	0.827536	0.757246	0.514492	0.56	0.188235	0.996892	1.62656
GAM_300_bioclim_fold5	GAM	300	bioclim	5	internal	0.735023	0.688808	0.377617	0.47	0.206107	0.996639	0.926917
GAM_300_bioclim_fold5	GAM	300	bioclim	5	external	0.826433	0.766717	0.533434	0.54	0.166667	0.999172	1.48426
GAM_300_satellite_fold1	GAM	300	satellite	1	internal	0.734257	0.680275	0.360549	0.44	0.259259	0.985133	0.711337
GAM_300_satellite_fold1	GAM	300	satellite	1	external	0.829424	0.772965	0.54593	0.57	0.182353	0.990903	1.28999
GAM_300_satellite_fold2	GAM	300	satellite	2	internal	0.747971	0.722541	0.445081	0.43	0.121495	0.995826	0.830658
GAM_300_satellite_fold2	GAM	300	satellite	2	external	0.830923	0.778015	0.556031	0.58	0.182353	0.994179	1.40402
GAM_300_satellite_fold3	GAM	300	satellite	3	internal	0.752805	0.698018	0.396036	0.64	0.301887	0.958596	0.999265
GAM_300_satellite_fold3	GAM	300	satellite	3	external	0.830813	0.780475	0.560951	0.59	0.164706	0.997408	1.39626
GAM_300_satellite_fold4	GAM	300	satellite	4	internal	0.741899	0.700974	0.401948	0.59	0.304	0.976985	0.873913
GAM_300_satellite_fold4	GAM	300	satellite	4	external	0.827675	0.781607	0.563214	0.58	0.162745	0.994299	1.37264
GAM_300_satellite_fold5	GAM	300	satellite	5	internal	0.757473	0.709615	0.419231	0.43	0.19084	0.989573	0.972546
GAM_300_satellite_fold5	GAM	300	satellite	5	external	0.837335	0.780983	0.561967	0.55	0.154902	0.996892	1.45708
GAM_300_terraclimate_fold1	GAM	300	terraclimate	1	internal	0.754191	0.714989	0.429979	0.49	0.25	0.955683	0.864278
GAM_300_terraclimate_fold1	GAM	300	terraclimate	1	external	0.840834	0.785716	0.571432	0.58	0.170588	0.999472	1.48844
GAM_300_terraclimate_fold2	GAM	300	terraclimate	2	internal	0.736071	0.700441	0.400882	0.36	0.0934579	0.99149	0.789278
GAM_300_terraclimate_fold2	GAM	300	terraclimate	2	external	0.832769	0.784822	0.569643	0.58	0.154902	0.999364	1.4378
GAM_300_terraclimate_fold3	GAM	300	terraclimate	3	internal	0.740865	0.682032	0.364063	0.33	0.0188679	0.982248	0.985713
GAM_300_terraclimate_fold3	GAM	300	terraclimate	3	external	0.84474	0.782534	0.565068	0.59	0.170588	0.999436	1.6154
GAM_300_terraclimate_fold4	GAM	300	terraclimate	4	internal	0.747551	0.702325	0.404651	0.54	0.216	0.990217	1.0153
GAM_300_terraclimate_fold4	GAM	300	terraclimate	4	external	0.842937	0.777941	0.555882	0.6	0.194118	0.999664	1.61879
GAM_300_terraclimate_fold5	GAM	300	terraclimate	5	internal	0.740114	0.682987	0.365974	0.42	0.183206	0.991437	0.853766
GAM_300_terraclimate_fold5	GAM	300	terraclimate	5	external	0.847798	0.792516	0.585033	0.58	0.162745	0.999364	1.60776
GAM_300_worldclim_fold1	GAM	300	worldclim	1	internal	0.752362	0.707564	0.415128	0.4	0.175926	0.99367	0.925643
GAM_300_worldclim_fold1	GAM	300	worldclim	1	external	0.847544	0.781809	0.563619	0.59	0.196078	0.994719	1.60787
GAM_300_worldclim_fold2	GAM	300	worldclim	2	internal	0.741315	0.691634	0.383268	0.36	0.11215	0.943618	0.797496
GAM_300_worldclim_fold2	GAM	300	worldclim	2	external	0.841173	0.791028	0.582056	0.6	0.17451	0.993759	1.46848
GAM_300_worldclim_fold3	GAM	300	worldclim	3	internal	0.74317	0.69163	0.383259	0.43	0.0754717	0.996245	1.06636
GAM_300_worldclim_fold3	GAM	300	worldclim	3	external	0.850324	0.797056	0.594112	0.61	0.182353	0.996256	1.69287
GAM_300_worldclim_fold4	GAM	300	worldclim	4	internal	0.759416	0.714932	0.429863	0.58	0.312	0.941089	1.05344
GAM_300_worldclim_fold4	GAM	300	worldclim	4	external	0.853096	0.792914	0.585829	0.58	0.14902	0.992084	1.76595
GAM_300_worldclim_fold5	GAM	300	worldclim	5	internal	0.754501	0.709997	0.419995	0.42	0.129771	0.987606	0.921877
GAM_300_worldclim_fold5	GAM	300	worldclim	5	external	0.848957	0.793054	0.586108	0.57	0.154902	0.99754	1.61755
GAM_400_bioclim_fold1	GAM	400	bioclim	1	internal	0.720727	0.674468	0.348935	0.4	0.101562	0.987636	0.883481
GAM_400_bioclim_fold1	GAM	400	bioclim	1	external	0.833173	0.768538	0.537077	0.57	0.156863	0.994203	1.57168
GAM_400_bioclim_fold2	GAM	400	bioclim	2	internal	0.771122	0.742776	0.485552	0.55	0.205357	0.818061	0.910473
GAM_400_bioclim_fold2	GAM	400	bioclim	2	external	0.837386	0.766435	0.53287	0.57	0.164706	0.9982	1.62993
GAM_400_bioclim_fold3	GAM	400	bioclim	3	internal	0.787494	0.739147	0.478294	0.47	0.115385	0.996036	1.19171
GAM_400_bioclim_fold3	GAM	400	bioclim	3	external	0.839431	0.76855	0.5371	0.58	0.184314	0.9985	1.66107
GAM_400_bioclim_fold4	GAM	400	bioclim	4	internal	0.75846	0.709679	0.419357	0.46	0.123711	0.993096	0.998991
GAM_400_bioclim_fold4	GAM	400	bioclim	4	external	0.82992	0.76369	0.52738	0.56	0.156863	0.988479	1.50648
GAM_400_bioclim_fold5	GAM	400	bioclim	5	internal	0.73384	0.668127	0.336254	0.59	0.362319	0.995073	0.911559
GAM_400_bioclim_fold5	GAM	400	bioclim	5	external	0.824491	0.763316	0.526631	0.56	0.158824	0.997336	1.42178
GAM_400_satellite_fold1	GAM	400	satellite	1	internal	0.747639	0.701774	0.403549	0.44	0.125	0.979649	0.844761
GAM_400_satellite_fold1	GAM	400	satellite	1	external	0.825698	0.782475	0.564949	0.58	0.133333	0.98405	1.25863
GAM_400_satellite_fold2	GAM	400	satellite	2	internal	0.77628	0.72849	0.456981	0.49	0.205357	0.995161	0.793627
GAM_400_satellite_fold2	GAM	400	satellite	2	external	0.838291	0.78186	0.56372	0.59	0.162745	0.999304	1.45224
GAM_400_satellite_fold3	GAM	400	satellite	3	internal	0.788627	0.737423	0.474845	0.44	0.115385	0.998284	1.05681
GAM_400_satellite_fold3	GAM	400	satellite	3	external	0.835309	0.779896	0.559792	0.6	0.176471	0.997228	1.46268
GAM_400_satellite_fold4	GAM	400	satellite	4	internal	0.761298	0.720432	0.440864	0.43	0.0927835	0.994245	0.892138
GAM_400_satellite_fold4	GAM	400	satellite	4	external	0.819054	0.77702	0.55404	0.57	0.133333	0.979802	1.22772
GAM_400_satellite_fold5	GAM	400	satellite	5	internal	0.726667	0.67216	0.344319	0.57	0.34058	0.959619	0.761165
GAM_400_satellite_fold5	GAM	400	satellite	5	external	0.820025	0.778045	0.55609	0.58	0.15098	0.987831	1.2197
GAM_400_terraclimate_fold1	GAM	400	terraclimate	1	internal	0.732141	0.676295	0.35259	0.53	0.28125	0.982749	0.846986
GAM_400_terraclimate_fold1	GAM	400	terraclimate	1	external	0.847548	0.785431	0.570862	0.62	0.178431	0.999094	1.58776
GAM_400_terraclimate_fold2	GAM	400	terraclimate	2	internal	0.783743	0.739042	0.478084	0.53	0.223214	0.976663	0.937615
GAM_400_terraclimate_fold2	GAM	400	terraclimate	2	external	0.846685	0.781224	0.562448	0.59	0.160784	0.998677	1.60743
GAM_400_terraclimate_fold3	GAM	400	terraclimate	3	internal	0.772867	0.724989	0.449978	0.41	0.105769	0.996305	0.924839
GAM_400_terraclimate_fold3	GAM	400	terraclimate	3	external	0.844913	0.780449	0.560897	0.64	0.219608	0.999688	1.55274
GAM_400_terraclimate_fold4	GAM	400	terraclimate	4	internal	0.770761	0.73276	0.46552	0.42	0.0721649	0.928921	0.964848
GAM_400_terraclimate_fold4	GAM	400	terraclimate	4	external	0.845418	0.782867	0.565734	0.58	0.139216	0.999567	1.62547
GAM_400_terraclimate_fold5	GAM	400	terraclimate	5	internal	0.748031	0.683585	0.36717	0.6	0.362319	0.991659	0.942177
GAM_400_terraclimate_fold5	GAM	400	terraclimate	5	external	0.848583	0.784623	0.569245	0.59	0.145098	0.99932	1.5786
GAM_400_worldclim_fold1	GAM	400	worldclim	1	internal	0.736581	0.696102	0.392205	0.47	0.15625	0.995058	0.850577
GAM_400_worldclim_fold1	GAM	400	worldclim	1	external	0.852913	0.799124	0.598247	0.62	0.158824	0.993063	1.62482
GAM_400_worldclim_fold2	GAM	400	worldclim	2	internal	0.785575	0.72862	0.45724	0.56	0.276786	0.982429	1.04405
GAM_400_worldclim_fold2	GAM	400	worldclim	2	external	0.860243	0.803853	0.607706	0.63	0.184314	0.980557	1.81577
GAM_400_worldclim_fold3	GAM	400	worldclim	3	internal	0.783394	0.731587	0.463174	0.54	0.211538	0.989672	1.0342
GAM_400_worldclim_fold3	GAM	400	worldclim	3	external	0.854881	0.796188	0.592377	0.62	0.178431	0.997016	1.71052
GAM_400_worldclim_fold4	GAM	400	worldclim	4	internal	0.76605	0.731643	0.463286	0.46	0.0824742	0.891446	0.96252
GAM_400_worldclim_fold4	GAM	400	worldclim	4	external	0.852615	0.797635	0.59527	0.62	0.170588	0.990639	1.67992
GAM_400_worldclim_fold5	GAM	400	worldclim	5	internal	0.741297	0.678049	0.356098	0.57	0.347826	0.992019	0.846289
GAM_400_worldclim_fold5	GAM	400	worldclim	5	external	0.852724	0.798119	0.596239	0.62	0.172549	0.994867	1.55404
GAM_500_bioclim_fold1	GAM	500	bioclim	1	internal	0.760437	0.721728	0.443457	0.44	0.107438	0.980213	0.952417
GAM_500_bioclim_fold1	GAM	500	bioclim	1	external	0.834532	0.769471	0.538942	0.6	0.178431	0.996592	1.51176
GAM_500_bioclim_fold2	GAM	500	bioclim	2	internal	0.738395	0.681395	0.362791	0.42	0.135593	0.996124	0.82566
GAM_500_bioclim_fold2	GAM	500	bioclim	2	external	0.829115	0.763592	0.527184	0.6	0.180392	0.997675	1.46298
GAM_500_bioclim_fold3	GAM	500	bioclim	3	internal	0.758766	0.70513	0.410261	0.6	0.259843	0.968258	0.977651
GAM_500_bioclim_fold3	GAM	500	bioclim	3	external	0.834277	0.761726	0.523452	0.59	0.170588	0.999784	1.52446
GAM_500_bioclim_fold4	GAM	500	bioclim	4	internal	0.758596	0.707595	0.41519	0.47	0.12069	0.997111	1.0205
GAM_500_bioclim_fold4	GAM	500	bioclim	4	external	0.829291	0.762846	0.525692	0.56	0.141176	0.996544	1.54321
GAM_500_bioclim_fold5	GAM	500	bioclim	5	internal	0.764611	0.712089	0.424177	0.55	0.285714	0.895346	0.924385
GAM_500_bioclim_fold5	GAM	500	bioclim	5	external	0.835328	0.765012	0.530024	0.55	0.127451	0.993987	1.50702
GAM_500_satellite_fold1	GAM	500	satellite	1	internal	0.775168	0.711818	0.423637	0.49	0.165289	0.995757	0.915765
GAM_500_satellite_fold1	GAM	500	satellite	1	external	0.82742	0.778734	0.557469	0.59	0.143137	0.997732	1.29857
GAM_500_satellite_fold2	GAM	500	satellite	2	internal	0.747521	0.703335	0.40667	0.37	0.0677966	0.934078	0.802808
GAM_500_satellite_fold2	GAM	500	satellite	2	external	0.825976	0.783473	0.566946	0.63	0.172549	0.997936	1.28095
GAM_500_satellite_fold3	GAM	500	satellite	3	internal	0.774184	0.725749	0.451498	0.61	0.259843	0.986901	0.928068
GAM_500_satellite_fold3	GAM	500	satellite	3	external	0.827637	0.778717	0.557433	0.58	0.135294	0.994632	1.26743
GAM_500_satellite_fold4	GAM	500	satellite	4	internal	0.778342	0.728518	0.457036	0.44	0.146552	0.997276	0.941086
GAM_500_satellite_fold4	GAM	500	satellite	4	external	0.824808	0.77317	0.54634	0.56	0.139216	0.999112	1.26048
GAM_500_satellite_fold5	GAM	500	satellite	5	internal	0.757656	0.698598	0.397196	0.41	0.193878	0.959906	0.737701
GAM_500_satellite_fold5	GAM	500	satellite	5	external	0.812533	0.773449	0.546898	0.59	0.15098	0.98009	1.14472
GAM_500_terraclimate_fold1	GAM	500	terraclimate	1	internal	0.776508	0.71819	0.43638	0.54	0.231405	0.995176	0.887514
GAM_500_terraclimate_fold1	GAM	500	terraclimate	1	external	0.844581	0.788057	0.576114	0.61	0.145098	0.998058	1.502
GAM_500_terraclimate_fold2	GAM	500	terraclimate	2	internal	0.709914	0.66861	0.337219	0.29	0.101695	0.964896	0.62839
GAM_500_terraclimate_fold2	GAM	500	terraclimate	2	external	0.84719	0.78604	0.57208	0.63	0.168627	0.998207	1.44382
GAM_500_terraclimate_fold3	GAM	500	terraclimate	3	internal	0.771009	0.726592	0.453183	0.58	0.149606	0.986205	1.0628
GAM_500_terraclimate_fold3	GAM	500	terraclimate	3	external	0.838038	0.780312	0.560624	0.57	0.103922	0.999256	1.51584
GAM_500_terraclimate_fold4	GAM	500	terraclimate	4	internal	0.771706	0.726084	0.452167	0.47	0.112069	0.996667	0.976696
GAM_500_terraclimate_fold4	GAM	500	terraclimate	4	external	0.843678	0.780856	0.561711	0.56	0.109804	0.999664	1.54928
GAM_500_terraclimate_fold5	GAM	500	terraclimate	5	internal	0.776181	0.726822	0.453645	0.4	0.142857	0.980393	0.834978
GAM_500_terraclimate_fold5	GAM	500	terraclimate	5	external	0.844706	0.777457	0.554914	0.63	0.192157	0.99886	1.47254
GAM_500_worldclim_fold1	GAM	500	worldclim	1	internal	0.775209	0.730707	0.461414	0.39	0.0743802	0.98658	0.891513
GAM_500_worldclim_fold1	GAM	500	worldclim	1	external	0.854264	0.803978	0.607956	0.65	0.172549	0.963276	1.61598
GAM_500_worldclim_fold2	GAM	500	worldclim	2	internal	0.727795	0.67371	0.347419	0.38	0.118644	0.953685	0.760755
GAM_500_worldclim_fold2	GAM	500	worldclim	2	external	0.850596	0.798651	0.597302	0.62	0.15098	0.985728	1.48403
GAM_500_worldclim_fold3	GAM	500	worldclim	3	internal	0.777107	0.73177	0.46354	0.59	0.188976	0.990383	1.07499
GAM_500_worldclim_fold3	GAM	500	worldclim	3	external	0.852615	0.793176	0.586352	0.65	0.186275	0.997852	1.62516
GAM_500_worldclim_fold4	GAM	500	worldclim	4	internal	0.782742	0.735223	0.470446	0.41	0.0775862	0.992799	0.955556
GAM_500_worldclim_fold4	GAM	500	worldclim	4	external	0.850884	0.79751	0.595021	0.64	0.182353	0.996673	1.56547
GAM_500_worldclim_fold5	GAM	500	worldclim	5	internal	0.793887	0.742855	0.485709	0.44	0.163265	0.995179	0.995688
GAM_500_worldclim_fold5	GAM	500	worldclim	5	external	0.85109	0.794872	0.589745	0.61	0.154902	0.988455	1.5885
GAM_600_bioclim_fold1	GAM	600	bioclim	1	internal	0.762301	0.705499	0.410998	0.55	0.208333	0.937461	0.953446
GAM_600_bioclim_fold1	GAM	600	bioclim	1	external	0.832392	0.766536	0.533072	0.6	0.164706	0.998152	1.47653
GAM_600_bioclim_fold2	GAM	600	bioclim	2	internal	0.751707	0.714262	0.428524	0.46	0.0833333	0.991098	0.99938
GAM_600_bioclim_fold2	GAM	600	bioclim	2	external	0.832078	0.767858	0.535716	0.6	0.168627	0.999304	1.51291
GAM_600_bioclim_fold3	GAM	600	bioclim	3	internal	0.742219	0.68435	0.3687	0.54	0.274336	0.98982	0.8154
GAM_600_bioclim_fold3	GAM	600	bioclim	3	external	0.830564	0.76153	0.52306	0.54	0.117647	0.998836	1.36432
GAM_600_bioclim_fold4	GAM	600	bioclim	4	internal	0.76674	0.715113	0.430226	0.55	0.241935	0.974924	0.860036
GAM_600_bioclim_fold4	GAM	600	bioclim	4	external	0.831193	0.763936	0.527873	0.6	0.176471	0.99628	1.3767
GAM_600_bioclim_fold5	GAM	600	bioclim	5	internal	0.770281	0.71434	0.42868	0.44	0.144231	0.990723	0.9551
GAM_600_bioclim_fold5	GAM	600	bioclim	5	external	0.831937	0.766771	0.533541	0.6	0.156863	0.987531	1.50485
GAM_600_satellite_fold1	GAM	600	satellite	1	internal	0.758547	0.702586	0.405171	0.63	0.266667	0.960025	0.840264
GAM_600_satellite_fold1	GAM	600	satellite	1	external	0.826053	0.778072	0.556144	0.63	0.162745	0.99874	1.25376
GAM_600_satellite_fold2	GAM	600	satellite	2	internal	0.749374	0.701334	0.402668	0.42	0.125	0.988254	0.777378
GAM_600_satellite_fold2	GAM	600	satellite	2	external	0.835599	0.784067	0.568134	0.59	0.145098	0.997192	1.26687
GAM_600_satellite_fold3	GAM	600	satellite	3	internal	0.762478	0.706635	0.41327	0.61	0.353982	0.981929	0.830412
GAM_600_satellite_fold3	GAM	600	satellite	3	external	0.813839	0.76937	0.53874	0.55	0.111765	0.992751	1.14955
GAM_600_satellite_fold4	GAM	600	satellite	4	internal	0.778713	0.726934	0.453868	0.46	0.137097	0.996159	0.829267
GAM_600_satellite_fold4	GAM	600	satellite	4	external	0.828627	0.777478	0.554955	0.64	0.190196	0.998632	1.21909
GAM_600_satellite_fold5	GAM	600	satellite	5	internal	0.779662	0.713645	0.427289	0.49	0.173077	0.990207	0.97239
GAM_600_satellite_fold5	GAM	600	satellite	5	external	0.817541	0.775621	0.551242	0.6	0.15098	0.988074	1.20329
GAM_600_terraclimate_fold1	GAM	600	terraclimate	1	internal	0.762898	0.708671	0.417343	0.46	0.116667	0.987971	0.964475
GAM_600_terraclimate_fold1	GAM	600	terraclimate	1	external	0.847871	0.78596	0.571919	0.61	0.133333	0.999076	1.52476
GAM_600_terraclimate_fold2	GAM	600	terraclimate	2	internal	0.745888	0.70196	0.40392	0.37	0.075	0.985106	0.831123
GAM_600_terraclimate_fold2	GAM	600	terraclimate	2	external	0.847896	0.783476	0.566952	0.58	0.129412	0.998961	1.50605
GAM_600_terraclimate_fold3	GAM	600	terraclimate	3	internal	0.760868	0.720789	0.441578	0.55	0.176991	0.908618	0.895007
GAM_600_terraclimate_fold3	GAM	600	terraclimate	3	external	0.833165	0.778785	0.55757	0.61	0.143137	0.999184	1.39241
GAM_600_terraclimate_fold4	GAM	600	terraclimate	4	internal	0.780495	0.730902	0.461804	0.47	0.137097	0.996382	0.84984
GAM_600_terraclimate_fold4	GAM	600	terraclimate	4	external	0.851623	0.789337	0.578675	0.63	0.152941	0.99826	1.56336
GAM_600_terraclimate_fold5	GAM	600	terraclimate	5	internal	0.77112	0.713034	0.426069	0.44	0.173077	0.995845	0.850015
GAM_600_terraclimate_fold5	GAM	600	terraclimate	5	external	0.845537	0.77809	0.556179	0.65	0.203922	0.994299	1.49819
GAM_600_worldclim_fold1	GAM	600	worldclim	1	internal	0.767954	0.707647	0.415294	0.59	0.258333	0.982926	0.913631
GAM_600_worldclim_fold1	GAM	600	worldclim	1	external	0.853155	0.794335	0.588669	0.61	0.129412	0.998404	1.51156
GAM_600_worldclim_fold2	GAM	600	worldclim	2	internal	0.745048	0.700461	0.400922	0.45	0.133333	0.997853	0.819254
GAM_600_worldclim_fold2	GAM	600	worldclim	2	external	0.852205	0.79377	0.58754	0.63	0.158824	0.995656	1.54073
GAM_600_worldclim_fold3	GAM	600	worldclim	3	internal	0.785579	0.732823	0.465646	0.55	0.230088	0.979219	1.0612
GAM_600_worldclim_fold3	GAM	600	worldclim	3	external	0.847862	0.795018	0.590036	0.58	0.107843	0.97577	1.51675
GAM_600_worldclim_fold4	GAM	600	worldclim	4	internal	0.774134	0.739528	0.479056	0.43	0.0887097	0.995818	0.845086
GAM_600_worldclim_fold4	GAM	600	worldclim	4	external	0.852132	0.79571	0.59142	0.67	0.190196	0.971377	1.50678
GAM_600_worldclim_fold5	GAM	600	worldclim	5	internal	0.772457	0.710984	0.421968	0.41	0.144231	0.988111	0.870957
GAM_600_worldclim_fold5	GAM	600	worldclim	5	external	0.84691	0.796034	0.592068	0.66	0.188235	0.96682	1.4897
GAM_700_bioclim_fold1	GAM	700	bioclim	1	internal	0.757913	0.733949	0.467897	0.53	0.138614	0.986088	0.814552
GAM_700_bioclim_fold1	GAM	700	bioclim	1	external	0.832595	0.762543	0.525086	0.6	0.141176	0.992922	1.42038
GAM_700_bioclim_fold2	GAM	700	bioclim	2	internal	0.770957	0.721061	0.442123	0.53	0.16129	0.99432	1.07108
GAM_700_bioclim_fold2	GAM	700	bioclim	2	external	0.826101	0.761768	0.523535	0.58	0.133333	0.996835	1.44404
GAM_700_bioclim_fold3	GAM	700	bioclim	3	internal	0.757221	0.699751	0.399502	0.52	0.219048	0.982527	1.00867
GAM_700_bioclim_fold3	GAM	700	bioclim	3	external	0.828258	0.761381	0.522763	0.61	0.17451	0.997696	1.46678
GAM_700_bioclim_fold4	GAM	700	bioclim	4	internal	0.748216	0.701055	0.402109	0.48	0.142857	0.989162	0.84067
GAM_700_bioclim_fold4	GAM	700	bioclim	4	external	0.832178	0.765294	0.530588	0.59	0.129412	0.99765	1.44878
GAM_700_bioclim_fold5	GAM	700	bioclim	5	internal	0.775636	0.731742	0.463483	0.57	0.150794	0.8858	0.994397
GAM_700_bioclim_fold5	GAM	700	bioclim	5	external	0.831741	0.764242	0.528485	0.63	0.166667	0.991899	1.50485
GAM_700_satellite_fold1	GAM	700	satellite	1	internal	0.791533	0.739284	0.478569	0.6	0.217822	0.963512	0.945875
GAM_700_satellite_fold1	GAM	700	satellite	1	external	0.829743	0.783619	0.567237	0.64	0.158824	0.996339	1.29094
GAM_700_satellite_fold2	GAM	700	satellite	2	internal	0.779038	0.730642	0.461285	0.48	0.120968	0.985374	0.887349
GAM_700_satellite_fold2	GAM	700	satellite	2	external	0.814942	0.77284	0.54568	0.63	0.160784	0.99574	1.20629
GAM_700_satellite_fold3	GAM	700	satellite	3	internal	0.75992	0.69893	0.39786	0.42	0.161905	0.990123	0.791386
GAM_700_satellite_fold3	GAM	700	satellite	3	external	0.813124	0.773354	0.546708	0.56	0.0980392	0.998738	1.14967
GAM_700_satellite_fold4	GAM	700	satellite	4	internal	0.744253	0.686194	0.372387	0.68	0.357143	0.945489	0.744891
GAM_700_satellite_fold4	GAM	700	satellite	4	external	0.811867	0.766485	0.532971	0.56	0.0980392	0.998836	1.16666
GAM_700_satellite_fold5	GAM	700	satellite	5	internal	0.755479	0.70044	0.400881	0.43	0.126984	0.994137	0.796602
GAM_700_satellite_fold5	GAM	700	satellite	5	external	0.816947	0.77434	0.548681	0.61	0.143137	0.998068	1.13908
GAM_700_terraclimate_fold1	GAM	700	terraclimate	1	internal	0.764717	0.719094	0.438187	0.51	0.158416	0.992743	0.851158
GAM_700_terraclimate_fold1	GAM	700	terraclimate	1	external	0.844213	0.784952	0.569905	0.62	0.123529	0.994554	1.49356
GAM_700_terraclimate_fold2	GAM	700	terraclimate	2	internal	0.774309	0.727053	0.454107	0.54	0.185484	0.991985	0.99098
GAM_700_terraclimate_fold2	GAM	700	terraclimate	2	external	0.843418	0.783785	0.56757	0.65	0.176471	0.99904	1.53595
GAM_700_terraclimate_fold3	GAM	700	terraclimate	3	internal	0.743604	0.716808	0.433616	0.48	0.133333	0.992298	0.774831
GAM_700_terraclimate_fold3	GAM	700	terraclimate	3	external	0.840198	0.777386	0.554771	0.64	0.160784	0.999652	1.46466
GAM_700_terraclimate_fold4	GAM	700	terraclimate	4	internal	0.748716	0.689672	0.379344	0.32	0.0555556	0.965244	0.774699
GAM_700_terraclimate_fold4	GAM	700	terraclimate	4	external	0.847836	0.788452	0.576904	0.64	0.141176	0.999307	1.50198
GAM_700_terraclimate_fold5	GAM	700	terraclimate	5	internal	0.771864	0.722217	0.444435	0.61	0.238095	0.963884	0.836935
GAM_700_terraclimate_fold5	GAM	700	terraclimate	5	external	0.845388	0.788298	0.576595	0.63	0.117647	0.992847	1.5312
GAM_700_worldclim_fold1	GAM	700	worldclim	1	internal	0.777897	0.738226	0.476453	0.6	0.227723	0.94414	0.857212
GAM_700_worldclim_fold1	GAM	700	worldclim	1	external	0.848971	0.794641	0.589281	0.62	0.119608	0.915512	1.47722
GAM_700_worldclim_fold2	GAM	700	worldclim	2	internal	0.787097	0.733144	0.466289	0.42	0.0483871	0.996698	1.08283
GAM_700_worldclim_fold2	GAM	700	worldclim	2	external	0.845611	0.786289	0.572579	0.63	0.145098	0.992163	1.55978
GAM_700_worldclim_fold3	GAM	700	worldclim	3	internal	0.773058	0.729598	0.459196	0.47	0.114286	0.987603	0.915208
GAM_700_worldclim_fold3	GAM	700	worldclim	3	external	0.846703	0.795933	0.591866	0.62	0.121569	0.965005	1.51954
GAM_700_worldclim_fold4	GAM	700	worldclim	4	internal	0.746506	0.695893	0.391787	0.59	0.261905	0.988913	0.748872
GAM_700_worldclim_fold4	GAM	700	worldclim	4	external	0.846289	0.796575	0.593149	0.64	0.137255	0.993843	1.35944
GAM_700_worldclim_fold5	GAM	700	worldclim	5	internal	0.77091	0.720172	0.440344	0.46	0.103175	0.994804	0.890432
GAM_700_worldclim_fold5	GAM	700	worldclim	5	external	0.848556	0.792513	0.585027	0.64	0.139216	0.929088	1.50099
GAM_Europe_bioclim_fold1	GAM	Europe	bioclim	1	internal	0.745585	0.706259	0.412519	0.47	0.171717	0.995507	0.810462
GAM_Europe_bioclim_fold1	GAM	Europe	bioclim	1	external	0.827558	0.76172	0.52344	0.56	0.156863	0.986595	1.41968
GAM_Europe_bioclim_fold2	GAM	Europe	bioclim	2	internal	0.756094	0.688786	0.377572	0.36	0.0956522	0.998203	0.982584
GAM_Europe_bioclim_fold2	GAM	Europe	bioclim	2	external	0.829225	0.769643	0.539287	0.55	0.143137	0.997912	1.39532
GAM_Europe_bioclim_fold3	GAM	Europe	bioclim	3	internal	0.763202	0.713927	0.427853	0.47	0.165517	0.98462	0.911249
GAM_Europe_bioclim_fold3	GAM	Europe	bioclim	3	external	0.837386	0.774516	0.549031	0.61	0.198039	0.99791	1.49204
GAM_Europe_bioclim_fold4	GAM	Europe	bioclim	4	internal	0.785051	0.726298	0.452596	0.43	0.0877193	0.997558	1.01217
GAM_Europe_bioclim_fold4	GAM	Europe	bioclim	4	external	0.820975	0.766931	0.533862	0.55	0.127451	0.988347	1.34086
GAM_Europe_bioclim_fold5	GAM	Europe	bioclim	5	internal	0.772391	0.718612	0.437225	0.57	0.239316	0.986019	0.976842
GAM_Europe_bioclim_fold5	GAM	Europe	bioclim	5	external	0.824457	0.761269	0.522537	0.58	0.180392	0.99604	1.36428
GAM_Europe_satellite_fold1	GAM	Europe	satellite	1	internal	0.765932	0.721219	0.442439	0.44	0.111111	0.985446	0.779669
GAM_Europe_satellite_fold1	GAM	Europe	satellite	1	external	0.832496	0.786037	0.572074	0.62	0.178431	0.993567	1.35794
GAM_Europe_satellite_fold2	GAM	Europe	satellite	2	internal	0.752673	0.695688	0.391376	0.37	0.121739	0.991035	0.82838
GAM_Europe_satellite_fold2	GAM	Europe	satellite	2	external	0.830744	0.783122	0.566245	0.6	0.162745	0.998188	1.25237
GAM_Europe_satellite_fold3	GAM	Europe	satellite	3	internal	0.771976	0.716823	0.433646	0.4	0.117241	0.993302	0.85775
GAM_Europe_satellite_fold3	GAM	Europe	satellite	3	external	0.829543	0.776744	0.553488	0.61	0.178431	0.996712	1.30439
GAM_Europe_satellite_fold4	GAM	Europe	satellite	4	internal	0.752569	0.711173	0.422345	0.33	0.0526316	0.981425	0.768121
GAM_Europe_satellite_fold4	GAM	Europe	satellite	4	external	0.81269	0.77557	0.551141	0.59	0.15098	0.983129	1.11482
GAM_Europe_satellite_fold5	GAM	Europe	satellite	5	internal	0.789183	0.756331	0.512661	0.47	0.0769231	0.959436	1.01113
GAM_Europe_satellite_fold5	GAM	Europe	satellite	5	external	0.837476	0.782302	0.564605	0.64	0.201961	0.973049	1.37502
GAM_Europe_terraclimate_fold1	GAM	Europe	terraclimate	1	internal	0.740504	0.717928	0.435857	0.46	0.161616	0.955673	0.722504
GAM_Europe_terraclimate_fold1	GAM	Europe	terraclimate	1	external	0.835014	0.77945	0.558901	0.55	0.113725	0.99051	1.33631
GAM_Europe_terraclimate_fold2	GAM	Europe	terraclimate	2	internal	0.755272	0.692029	0.384058	0.45	0.182609	0.996528	0.911948
GAM_Europe_terraclimate_fold2	GAM	Europe	terraclimate	2	external	0.845803	0.789596	0.579192	0.62	0.166667	0.998009	1.54676
GAM_Europe_terraclimate_fold3	GAM	Europe	terraclimate	3	internal	0.758981	0.703603	0.407206	0.37	0.158621	0.989779	0.788121
GAM_Europe_terraclimate_fold3	GAM	Europe	terraclimate	3	external	0.847484	0.794055	0.588111	0.61	0.15098	0.995971	1.46347
GAM_Europe_terraclimate_fold4	GAM	Europe	terraclimate	4	internal	0.767881	0.722453	0.444905	0.61	0.263158	0.951001	0.786461
GAM_Europe_terraclimate_fold4	GAM	Europe	terraclimate	4	external	0.815525	0.777023	0.554046	0.58	0.123529	0.994743	1.20503
GAM_Europe_terraclimate_fold5	GAM	Europe	terraclimate	5	internal	0.788522	0.751075	0.50215	0.56	0.153846	0.984911	1.07742
GAM_Europe_terraclimate_fold5	GAM	Europe	terraclimate	5	external	0.831552	0.77814	0.55628	0.59	0.137255	0.996871	1.3687
GAM_Europe_worldclim_fold1	GAM	Europe	worldclim	1	internal	0.747876	0.710106	0.420213	0.44	0.161616	0.990294	0.756874
GAM_Europe_worldclim_fold1	GAM	Europe	worldclim	1	external	0.846589	0.79358	0.58716	0.63	0.186275	0.993049	1.46904
GAM_Europe_worldclim_fold2	GAM	Europe	worldclim	2	internal	0.7666	0.711535	0.42307	0.44	0.121739	0.995983	0.977682
GAM_Europe_worldclim_fold2	GAM	Europe	worldclim	2	external	0.851481	0.798589	0.597178	0.65	0.190196	0.992667	1.57383
GAM_Europe_worldclim_fold3	GAM	Europe	worldclim	3	internal	0.774268	0.723275	0.44655	0.53	0.227586	0.993241	0.900294
GAM_Europe_worldclim_fold3	GAM	Europe	worldclim	3	external	0.851882	0.800315	0.60063	0.63	0.160784	0.99598	1.54012
GAM_Europe_worldclim_fold4	GAM	Europe	worldclim	4	internal	0.783043	0.724505	0.449011	0.56	0.245614	0.941751	0.922364
GAM_Europe_worldclim_fold4	GAM	Europe	worldclim	4	external	0.837577	0.788217	0.576435	0.63	0.182353	0.998584	1.4203
GAM_Europe_worldclim_fold5	GAM	Europe	worldclim	5	internal	0.77679	0.741758	0.483516	0.52	0.153846	0.981256	0.968937
GAM_Europe_worldclim_fold5	GAM	Europe	worldclim	5	external	0.840264	0.792564	0.585128	0.63	0.172549	0.997811	1.44662
MaxEnt_100_bioclim_fold1	MaxEnt	100	bioclim	1	internal	0.621956	0.634816	0.269633	0.65	0.434783	0.727655	0.479941
MaxEnt_100_bioclim_fold1	MaxEnt	100	bioclim	1	external	0.802319	0.756708	0.513417	0.58	0.162745	0.997072	1.40547
MaxEnt_100_bioclim_fold2	MaxEnt	100	bioclim	2	internal	0.622524	0.598842	0.197683	0.58	0.342105	0.988039	0.677575
MaxEnt_100_bioclim_fold2	MaxEnt	100	bioclim	2	external	0.807481	0.746925	0.49385	0.54	0.113725	0.998308	1.48699
MaxEnt_100_bioclim_fold3	MaxEnt	100	bioclim	3	internal	0.662378	0.63378	0.267559	0.62	0.29927	0.991324	0.957686
MaxEnt_100_bioclim_fold3	MaxEnt	100	bioclim	3	external	0.807541	0.753108	0.506215	0.58	0.145098	0.999604	1.66695
MaxEnt_100_bioclim_fold4	MaxEnt	100	bioclim	4	internal	0.619865	0.5832	0.1664	0.48	0.0630631	0.993366	0.805219
MaxEnt_100_bioclim_fold4	MaxEnt	100	bioclim	4	external	0.8046	0.749878	0.499756	0.56	0.135294	0.999748	1.55998
MaxEnt_100_bioclim_fold5	MaxEnt	100	bioclim	5	internal	0.637588	0.59783	0.195659	0.68	0.546296	0.979897	0.771681
MaxEnt_100_bioclim_fold5	MaxEnt	100	bioclim	5	external	0.808563	0.749453	0.498907	0.57	0.170588	0.999434	1.57977
MaxEnt_100_satellite_fold1	MaxEnt	100	satellite	1	internal	0.665003	0.631733	0.263467	0.63	0.33913	0.98615	0.744911
MaxEnt_100_satellite_fold1	MaxEnt	100	satellite	1	external	0.809607	0.749305	0.49861	0.57	0.160784	0.996448	1.51792
MaxEnt_100_satellite_fold2	MaxEnt	100	satellite	2	internal	0.618218	0.598673	0.197346	0.56	0.245614	0.959332	0.558704
MaxEnt_100_satellite_fold2	MaxEnt	100	satellite	2	external	0.802444	0.7453	0.4906	0.62	0.243137	0.987063	1.41428
MaxEnt_100_satellite_fold3	MaxEnt	100	satellite	3	internal	0.619797	0.591168	0.182336	0.58	0.357664	0.952055	0.629944
MaxEnt_100_satellite_fold3	MaxEnt	100	satellite	3	external	0.786137	0.721786	0.443571	0.59	0.241176	0.996748	1.33033
MaxEnt_100_satellite_fold4	MaxEnt	100	satellite	4	internal	0.62618	0.61281	0.22562	0.62	0.36036	0.980654	0.733436
MaxEnt_100_satellite_fold4	MaxEnt	100	satellite	4	external	0.803311	0.746426	0.492852	0.61	0.227451	0.99856	1.51825
MaxEnt_100_satellite_fold5	MaxEnt	100	satellite	5	internal	0.640734	0.618984	0.237968	0.48	0.138889	0.936978	0.712889
MaxEnt_100_satellite_fold5	MaxEnt	100	satellite	5	external	0.806546	0.741242	0.482484	0.61	0.235294	0.9994	1.54303
MaxEnt_100_terraclimate_fold1	MaxEnt	100	terraclimate	1	internal	0.651627	0.620678	0.241355	0.67	0.486957	0.967993	0.322061
MaxEnt_100_terraclimate_fold1	MaxEnt	100	terraclimate	1	external	0.802039	0.763666	0.527332	0.57	0.135294	0.943822	0.820695
MaxEnt_100_terraclimate_fold2	MaxEnt	100	terraclimate	2	internal	0.626092	0.595137	0.190273	0.54	0.219298	0.991673	0.652837
MaxEnt_100_terraclimate_fold2	MaxEnt	100	terraclimate	2	external	0.805773	0.768737	0.537475	0.57	0.133333	0.987942	1.28188
MaxEnt_100_terraclimate_fold3	MaxEnt	100	terraclimate	3	internal	0.644761	0.612028	0.224056	0.56	0.262774	0.990874	0.145796
MaxEnt_100_terraclimate_fold3	MaxEnt	100	terraclimate	3	external	0.805643	0.771075	0.542151	0.59	0.15098	0.918728	0.0653099
MaxEnt_100_terraclimate_fold4	MaxEnt	100	terraclimate	4	internal	0.621094	0.607556	0.215111	0.5	0.144144	0.971173	0.6464
MaxEnt_100_terraclimate_fold4	MaxEnt	100	terraclimate	4	external	0.81436	0.775484	0.550969	0.58	0.135294	0.956028	1.33587
MaxEnt_100_terraclimate_fold5	MaxEnt	100	terraclimate	5	internal	0.658084	0.615305	0.230611	0.64	0.416667	0.961676	0.810217
MaxEnt_100_terraclimate_fold5	MaxEnt	100	terraclimate	5	external	0.821345	0.774929	0.549857	0.58	0.135294	0.996016	1.48907
MaxEnt_100_worldclim_fold1	MaxEnt	100	worldclim	1	internal	0.634566	0.626053	0.252106	0.66	0.443478	0.957291	0.0768143
MaxEnt_100_worldclim_fold1	MaxEnt	100	worldclim	1	external	0.815654	0.779361	0.558723	0.59	0.141176	0.974926	0.743388
MaxEnt_100_worldclim_fold2	MaxEnt	100	worldclim	2	internal	0.625433	0.605058	0.210116	0.57	0.280702	0.961811	0.267594
MaxEnt_100_worldclim_fold2	MaxEnt	100	worldclim	2	external	0.81776	0.773734	0.547469	0.61	0.176471	0.990222	1.04911
MaxEnt_100_worldclim_fold3	MaxEnt	100	worldclim	3	internal	0.639551	0.622489	0.244978	0.58	0.240876	0.98397	0.7871
MaxEnt_100_worldclim_fold3	MaxEnt	100	worldclim	3	external	0.823335	0.784632	0.569263	0.61	0.14902	0.99808	1.45763
MaxEnt_100_worldclim_fold4	MaxEnt	100	worldclim	4	internal	0.619991	0.603774	0.207548	0.63	0.36036	0.90658	0.655326
MaxEnt_100_worldclim_fold4	MaxEnt	100	worldclim	4	external	0.834578	0.786806	0.573613	0.6	0.139216	0.978874	1.52197
MaxEnt_100_worldclim_fold5	MaxEnt	100	worldclim	5	internal	0.648423	0.618056	0.236111	0.49	0.138889	0.989629	0.786969
MaxEnt_100_worldclim_fold5	MaxEnt	100	worldclim	5	external	0.840955	0.779403	0.558806	0.66	0.237255	0.999688	1.59882
MaxEnt_200_bioclim_fold1	MaxEnt	200	bioclim	1	internal	0.7289	0.683955	0.36791	0.6	0.306931	0.984128	0.876787
MaxEnt_200_bioclim_fold1	MaxEnt	200	bioclim	1	external	0.828251	0.767121	0.534242	0.59	0.166667	0.990291	1.35125
MaxEnt_200_bioclim_fold2	MaxEnt	200	bioclim	2	internal	0.681832	0.638053	0.276106	0.5	0.192593	0.994438	0.658799
MaxEnt_200_bioclim_fold2	MaxEnt	200	bioclim	2	external	0.829606	0.762353	0.524706	0.57	0.168627	0.998488	1.23082
MaxEnt_200_bioclim_fold3	MaxEnt	200	bioclim	3	internal	0.68321	0.63261	0.26522	0.37	0.0887097	0.937322	0.661341
MaxEnt_200_bioclim_fold3	MaxEnt	200	bioclim	3	external	0.825579	0.760814	0.521628	0.58	0.180392	0.996244	1.25023
MaxEnt_200_bioclim_fold4	MaxEnt	200	bioclim	4	internal	0.687058	0.656365	0.312729	0.65	0.365385	0.957684	0.624443
MaxEnt_200_bioclim_fold4	MaxEnt	200	bioclim	4	external	0.828837	0.769572	0.539144	0.55	0.111765	0.994879	1.22651
MaxEnt_200_bioclim_fold5	MaxEnt	200	bioclim	5	internal	0.699071	0.662905	0.32581	0.61	0.321739	0.911893	0.789368
MaxEnt_200_bioclim_fold5	MaxEnt	200	bioclim	5	external	0.825679	0.759061	0.518122	0.57	0.131373	0.998584	1.28896
MaxEnt_200_satellite_fold1	MaxEnt	200	satellite	1	internal	0.740122	0.679004	0.358009	0.59	0.316832	0.993479	0.976017
MaxEnt_200_satellite_fold1	MaxEnt	200	satellite	1	external	0.82024	0.757442	0.514884	0.61	0.207843	0.999496	1.26002
MaxEnt_200_satellite_fold2	MaxEnt	200	satellite	2	internal	0.691413	0.646947	0.293893	0.58	0.318519	0.982773	0.602242
MaxEnt_200_satellite_fold2	MaxEnt	200	satellite	2	external	0.830325	0.774578	0.549156	0.51	0.0921569	0.9991	1.14073
MaxEnt_200_satellite_fold3	MaxEnt	200	satellite	3	internal	0.693863	0.655512	0.311023	0.57	0.282258	0.973559	0.644443
MaxEnt_200_satellite_fold3	MaxEnt	200	satellite	3	external	0.820619	0.763829	0.527659	0.56	0.162745	0.999196	1.08838
MaxEnt_200_satellite_fold4	MaxEnt	200	satellite	4	internal	0.679536	0.640134	0.280268	0.5	0.25	0.966744	0.589786
MaxEnt_200_satellite_fold4	MaxEnt	200	satellite	4	external	0.819615	0.760163	0.520327	0.52	0.127451	0.99922	1.13124
MaxEnt_200_satellite_fold5	MaxEnt	200	satellite	5	internal	0.676348	0.644367	0.288734	0.44	0.156522	0.975244	0.625747
MaxEnt_200_satellite_fold5	MaxEnt	200	satellite	5	external	0.823732	0.764572	0.529144	0.61	0.211765	0.999028	1.1458
MaxEnt_200_terraclimate_fold1	MaxEnt	200	terraclimate	1	internal	0.734072	0.694793	0.389586	0.47	0.138614	0.984351	0.857369
MaxEnt_200_terraclimate_fold1	MaxEnt	200	terraclimate	1	external	0.837899	0.782834	0.565668	0.63	0.180392	0.998968	1.35708
MaxEnt_200_terraclimate_fold2	MaxEnt	200	terraclimate	2	internal	0.691667	0.65732	0.314639	0.53	0.207407	0.997545	0.676748
MaxEnt_200_terraclimate_fold2	MaxEnt	200	terraclimate	2	external	0.841459	0.788794	0.577588	0.56	0.113725	0.989595	1.27547
MaxEnt_200_terraclimate_fold3	MaxEnt	200	terraclimate	3	internal	0.70618	0.65548	0.31096	0.64	0.33871	0.945241	0.66718
MaxEnt_200_terraclimate_fold3	MaxEnt	200	terraclimate	3	external	0.833034	0.788925	0.577849	0.61	0.14902	0.989979	1.18798
MaxEnt_200_terraclimate_fold4	MaxEnt	200	terraclimate	4	internal	0.698632	0.663792	0.327584	0.64	0.355769	0.860304	0.628425
MaxEnt_200_terraclimate_fold4	MaxEnt	200	terraclimate	4	external	0.838102	0.786946	0.573892	0.57	0.111765	0.999568	1.32233
MaxEnt_200_terraclimate_fold5	MaxEnt	200	terraclimate	5	internal	0.680142	0.654051	0.308102	0.59	0.295652	0.980458	0.599759
MaxEnt_200_terraclimate_fold5	MaxEnt	200	terraclimate	5	external	0.841948	0.800178	0.600357	0.64	0.145098	0.999148	1.30376
MaxEnt_200_worldclim_fold1	MaxEnt	200	worldclim	1	internal	0.749873	0.694655	0.389309	0.53	0.168317	0.995662	0.984152
MaxEnt_200_worldclim_fold1	MaxEnt	200	worldclim	1	external	0.85139	0.79716	0.59432	0.64	0.172549	0.981732	1.50552
MaxEnt_200_worldclim_fold2	MaxEnt	200	worldclim	2	internal	0.69845	0.655308	0.310615	0.51	0.2	0.995391	0.73661
MaxEnt_200_worldclim_fold2	MaxEnt	200	worldclim	2	external	0.86146	0.801735	0.60347	0.65	0.17451	0.999035	1.45051
MaxEnt_200_worldclim_fold3	MaxEnt	200	worldclim	3	internal	0.702077	0.668774	0.337549	0.54	0.241935	0.985557	0.651545
MaxEnt_200_worldclim_fold3	MaxEnt	200	worldclim	3	external	0.845505	0.789156	0.578313	0.63	0.184314	0.998704	1.28217
MaxEnt_200_worldclim_fold4	MaxEnt	200	worldclim	4	internal	0.711667	0.667642	0.335285	0.52	0.240385	0.994162	0.647917
MaxEnt_200_worldclim_fold4	MaxEnt	200	worldclim	4	external	0.842924	0.788708	0.577415	0.62	0.164706	0.998668	1.24956
MaxEnt_200_worldclim_fold5	MaxEnt	200	worldclim	5	internal	0.687423	0.669728	0.339457	0.5	0.191304	0.957304	0.646046
MaxEnt_200_worldclim_fold5	MaxEnt	200	worldclim	5	external	0.852483	0.805654	0.611307	0.63	0.143137	0.992672	1.37395
MaxEnt_300_bioclim_fold1	MaxEnt	300	bioclim	1	internal	0.729613	0.688765	0.377529	0.58	0.333333	0.980558	0.593761
MaxEnt_300_bioclim_fold1	MaxEnt	300	bioclim	1	external	0.839275	0.770074	0.540149	0.59	0.188235	0.993651	1.13369
MaxEnt_300_bioclim_fold2	MaxEnt	300	bioclim	2	internal	0.71947	0.6928	0.385601	0.42	0.130841	0.896834	0.668009
MaxEnt_300_bioclim_fold2	MaxEnt	300	bioclim	2	external	0.836074	0.766937	0.533874	0.59	0.17451	0.985635	1.1629
MaxEnt_300_bioclim_fold3	MaxEnt	300	bioclim	3	internal	0.739001	0.677256	0.354513	0.42	0.0660377	0.979786	0.857883
MaxEnt_300_bioclim_fold3	MaxEnt	300	bioclim	3	external	0.835891	0.764165	0.52833	0.7	0.288235	0.991611	1.23533
MaxEnt_300_bioclim_fold4	MaxEnt	300	bioclim	4	internal	0.740655	0.695051	0.390101	0.5	0.12	0.858984	0.769462
MaxEnt_300_bioclim_fold4	MaxEnt	300	bioclim	4	external	0.831172	0.756188	0.512377	0.57	0.145098	0.999004	1.20052
MaxEnt_300_bioclim_fold5	MaxEnt	300	bioclim	5	internal	0.735323	0.687682	0.375364	0.47	0.175573	0.995343	0.468032
MaxEnt_300_bioclim_fold5	MaxEnt	300	bioclim	5	external	0.836759	0.766257	0.532513	0.57	0.152941	0.999232	1.07257
MaxEnt_300_satellite_fold1	MaxEnt	300	satellite	1	internal	0.735532	0.681635	0.363271	0.53	0.351852	0.97558	0.635822
MaxEnt_300_satellite_fold1	MaxEnt	300	satellite	1	external	0.837652	0.77347	0.54694	0.55	0.14902	0.998169	0.992036
MaxEnt_300_satellite_fold2	MaxEnt	300	satellite	2	internal	0.737068	0.707179	0.414359	0.34	0.0934579	0.951342	0.656806
MaxEnt_300_satellite_fold2	MaxEnt	300	satellite	2	external	0.829673	0.768749	0.537499	0.56	0.160784	0.999724	1.05524
MaxEnt_300_satellite_fold3	MaxEnt	300	satellite	3	internal	0.759813	0.70358	0.407159	0.64	0.245283	0.95651	0.869455
MaxEnt_300_satellite_fold3	MaxEnt	300	satellite	3	external	0.833128	0.767727	0.535455	0.59	0.166667	0.999112	1.11899
MaxEnt_300_satellite_fold4	MaxEnt	300	satellite	4	internal	0.745073	0.702756	0.405513	0.51	0.168	0.929025	0.743057
MaxEnt_300_satellite_fold4	MaxEnt	300	satellite	4	external	0.832793	0.775814	0.551628	0.58	0.147059	0.996088	1.106
MaxEnt_300_satellite_fold5	MaxEnt	300	satellite	5	internal	0.759734	0.705562	0.411123	0.42	0.160305	0.979817	0.758019
MaxEnt_300_satellite_fold5	MaxEnt	300	satellite	5	external	0.837738	0.775865	0.551729	0.55	0.147059	0.998212	1.0631
MaxEnt_300_terraclimate_fold1	MaxEnt	300	terraclimate	1	internal	0.758056	0.71533	0.430659	0.6	0.314815	0.900464	0.669055
MaxEnt_300_terraclimate_fold1	MaxEnt	300	terraclimate	1	external	0.84653	0.79393	0.587861	0.63	0.162745	0.992835	1.1842
MaxEnt_300_terraclimate_fold2	MaxEnt	300	terraclimate	2	internal	0.743275	0.709875	0.41975	0.32	0.0934579	0.984449	0.646511
MaxEnt_300_terraclimate_fold2	MaxEnt	300	terraclimate	2	external	0.837977	0.797267	0.594534	0.63	0.152941	0.996196	1.11728
MaxEnt_300_terraclimate_fold3	MaxEnt	300	terraclimate	3	internal	0.739398	0.693309	0.386618	0.5	0.169811	0.980055	0.766433
MaxEnt_300_terraclimate_fold3	MaxEnt	300	terraclimate	3	external	0.845449	0.799266	0.598532	0.65	0.154902	0.990051	1.21396
MaxEnt_300_terraclimate_fold4	MaxEnt	300	terraclimate	4	internal	0.762765	0.716269	0.432539	0.64	0.288	0.993262	0.815802
MaxEnt_300_terraclimate_fold4	MaxEnt	300	terraclimate	4	external	0.841875	0.78986	0.579721	0.64	0.160784	0.992022	1.217
MaxEnt_300_terraclimate_fold5	MaxEnt	300	terraclimate	5	internal	0.753473	0.696598	0.393197	0.3	0.0839695	0.993395	0.67352
MaxEnt_300_terraclimate_fold5	MaxEnt	300	terraclimate	5	external	0.847603	0.795538	0.591075	0.62	0.158824	0.999184	1.1477
MaxEnt_300_worldclim_fold1	MaxEnt	300	worldclim	1	internal	0.749196	0.707061	0.414123	0.49	0.268519	0.988778	0.713196
MaxEnt_300_worldclim_fold1	MaxEnt	300	worldclim	1	external	0.853811	0.791004	0.582008	0.62	0.186275	0.990834	1.22224
MaxEnt_300_worldclim_fold2	MaxEnt	300	worldclim	2	internal	0.758153	0.705829	0.411658	0.35	0.121495	0.974867	0.696232
MaxEnt_300_worldclim_fold2	MaxEnt	300	worldclim	2	external	0.849064	0.799534	0.599067	0.65	0.172549	0.988278	1.1676
MaxEnt_300_worldclim_fold3	MaxEnt	300	worldclim	3	internal	0.743901	0.697695	0.395389	0.4	0.0566038	0.991114	0.784296
MaxEnt_300_worldclim_fold3	MaxEnt	300	worldclim	3	external	0.856706	0.804379	0.608758	0.63	0.14902	0.97072	1.2881
MaxEnt_300_worldclim_fold4	MaxEnt	300	worldclim	4	internal	0.75508	0.710808	0.421616	0.58	0.24	0.964012	0.766477
MaxEnt_300_worldclim_fold4	MaxEnt	300	worldclim	4	external	0.857541	0.804052	0.608105	0.65	0.160784	0.988227	1.32515
MaxEnt_300_worldclim_fold5	MaxEnt	300	worldclim	5	internal	0.76533	0.724105	0.44821	0.36	0.0916031	0.920153	0.628552
MaxEnt_300_worldclim_fold5	MaxEnt	300	worldclim	5	external	0.857001	0.807662	0.615324	0.62	0.14902	0.9982	1.10452
MaxEnt_400_bioclim_fold1	MaxEnt	400	bioclim	1	internal	0.723051	0.685386	0.370772	0.46	0.164062	0.988998	0.710343
MaxEnt_400_bioclim_fold1	MaxEnt	400	bioclim	1	external	0.8349	0.766515	0.53303	0.57	0.133333	0.998473	1.16264
MaxEnt_400_bioclim_fold2	MaxEnt	400	bioclim	2	internal	0.76782	0.728084	0.456169	0.58	0.232143	0.87722	0.704916
MaxEnt_400_bioclim_fold2	MaxEnt	400	bioclim	2	external	0.839099	0.770229	0.540458	0.59	0.145098	0.999419	1.21152
MaxEnt_400_bioclim_fold3	MaxEnt	400	bioclim	3	internal	0.786384	0.737611	0.475221	0.42	0.0673077	0.995903	0.877376
MaxEnt_400_bioclim_fold3	MaxEnt	400	bioclim	3	external	0.840903	0.769299	0.538598	0.6	0.147059	0.98495	1.25
MaxEnt_400_bioclim_fold4	MaxEnt	400	bioclim	4	internal	0.761818	0.717633	0.435265	0.47	0.103093	0.941942	0.828212
MaxEnt_400_bioclim_fold4	MaxEnt	400	bioclim	4	external	0.832264	0.767181	0.534361	0.6	0.170588	0.984985	1.17645
MaxEnt_400_bioclim_fold5	MaxEnt	400	bioclim	5	internal	0.7396	0.676804	0.353608	0.61	0.355072	0.996723	0.767166
MaxEnt_400_bioclim_fold5	MaxEnt	400	bioclim	5	external	0.829467	0.763134	0.526269	0.59	0.156863	0.998454	1.1381
MaxEnt_400_satellite_fold1	MaxEnt	400	satellite	1	internal	0.74044	0.693694	0.387388	0.66	0.320312	0.932795	0.671059
MaxEnt_400_satellite_fold1	MaxEnt	400	satellite	1	external	0.838299	0.77874	0.557481	0.64	0.190196	0.996532	1.07849
MaxEnt_400_satellite_fold2	MaxEnt	400	satellite	2	internal	0.777083	0.724773	0.449545	0.54	0.267857	0.985798	0.733273
MaxEnt_400_satellite_fold2	MaxEnt	400	satellite	2	external	0.840974	0.785077	0.570154	0.58	0.145098	0.997012	1.09914
MaxEnt_400_satellite_fold3	MaxEnt	400	satellite	3	internal	0.788274	0.738274	0.476547	0.55	0.221154	0.977326	0.816906
MaxEnt_400_satellite_fold3	MaxEnt	400	satellite	3	external	0.839883	0.777813	0.555627	0.58	0.14902	0.996388	1.11135
MaxEnt_400_satellite_fold4	MaxEnt	400	satellite	4	internal	0.77253	0.72447	0.448939	0.42	0.0927835	0.966682	0.836396
MaxEnt_400_satellite_fold4	MaxEnt	400	satellite	4	external	0.832917	0.772317	0.544635	0.62	0.186275	0.992103	1.08521
MaxEnt_400_satellite_fold5	MaxEnt	400	satellite	5	internal	0.734771	0.680436	0.360871	0.38	0.115942	0.975907	0.666444
MaxEnt_400_satellite_fold5	MaxEnt	400	satellite	5	external	0.826794	0.775713	0.551426	0.56	0.147059	0.99712	0.967714
MaxEnt_400_terraclimate_fold1	MaxEnt	400	terraclimate	1	internal	0.741586	0.678413	0.356825	0.52	0.289062	0.979233	0.714605
MaxEnt_400_terraclimate_fold1	MaxEnt	400	terraclimate	1	external	0.843408	0.795291	0.590582	0.61	0.139216	0.971797	1.13289
MaxEnt_400_terraclimate_fold2	MaxEnt	400	terraclimate	2	internal	0.78789	0.740211	0.480422	0.4	0.151786	0.995725	0.762399
MaxEnt_400_terraclimate_fold2	MaxEnt	400	terraclimate	2	external	0.850907	0.793535	0.587071	0.59	0.133333	0.968265	1.29258
MaxEnt_400_terraclimate_fold3	MaxEnt	400	terraclimate	3	internal	0.780101	0.730416	0.460831	0.54	0.173077	0.959416	0.783201
MaxEnt_400_terraclimate_fold3	MaxEnt	400	terraclimate	3	external	0.843309	0.793559	0.587118	0.64	0.154902	0.998689	1.14475
MaxEnt_400_terraclimate_fold4	MaxEnt	400	terraclimate	4	internal	0.781424	0.730297	0.460594	0.4	0.0824742	0.979104	0.809299
MaxEnt_400_terraclimate_fold4	MaxEnt	400	terraclimate	4	external	0.844171	0.792888	0.585775	0.66	0.170588	0.994911	1.21413
MaxEnt_400_terraclimate_fold5	MaxEnt	400	terraclimate	5	internal	0.752098	0.687454	0.374907	0.51	0.246377	0.990453	0.803928
MaxEnt_400_terraclimate_fold5	MaxEnt	400	terraclimate	5	external	0.842468	0.792029	0.584058	0.65	0.170588	0.996178	1.09651
MaxEnt_400_worldclim_fold1	MaxEnt	400	worldclim	1	internal	0.743256	0.712888	0.425775	0.48	0.164062	0.988957	0.73337
MaxEnt_400_worldclim_fold1	MaxEnt	400	worldclim	1	external	0.849636	0.795698	0.591396	0.63	0.162745	0.972781	1.2415
MaxEnt_400_worldclim_fold2	MaxEnt	400	worldclim	2	internal	0.787245	0.736153	0.472305	0.58	0.276786	0.988836	0.794113
MaxEnt_400_worldclim_fold2	MaxEnt	400	worldclim	2	external	0.862311	0.810514	0.621028	0.67	0.170588	0.932544	1.38016
MaxEnt_400_worldclim_fold3	MaxEnt	400	worldclim	3	internal	0.787412	0.745889	0.491777	0.4	0.0961538	0.989599	0.796743
MaxEnt_400_worldclim_fold3	MaxEnt	400	worldclim	3	external	0.859697	0.809938	0.619875	0.64	0.139216	0.984194	1.32743
MaxEnt_400_worldclim_fold4	MaxEnt	400	worldclim	4	internal	0.775818	0.724712	0.449425	0.47	0.134021	0.982284	0.738441
MaxEnt_400_worldclim_fold4	MaxEnt	400	worldclim	4	external	0.851964	0.801836	0.603672	0.66	0.17451	0.980337	1.29502
MaxEnt_400_worldclim_fold5	MaxEnt	400	worldclim	5	internal	0.748259	0.682305	0.364611	0.55	0.297101	0.97675	0.702188
MaxEnt_400_worldclim_fold5	MaxEnt	400	worldclim	5	external	0.853353	0.800561	0.601123	0.62	0.147059	0.99509	1.19909
MaxEnt_500_bioclim_fold1	MaxEnt	500	bioclim	1	internal	0.761329	0.733473	0.466947	0.46	0.107438	0.919342	0.768503
MaxEnt_500_bioclim_fold1	MaxEnt	500	bioclim	1	external	0.838914	0.763895	0.52779	0.68	0.280392	0.996787	1.19384
MaxEnt_500_bioclim_fold2	MaxEnt	500	bioclim	2	internal	0.73668	0.689511	0.379022	0.4	0.127119	0.959352	0.620936
MaxEnt_500_bioclim_fold2	MaxEnt	500	bioclim	2	external	0.834559	0.767894	0.535787	0.58	0.117647	0.992091	1.14315
MaxEnt_500_bioclim_fold3	MaxEnt	500	bioclim	3	internal	0.755356	0.704433	0.408866	0.46	0.110236	0.981849	0.754291
MaxEnt_500_bioclim_fold3	MaxEnt	500	bioclim	3	external	0.837585	0.767534	0.535068	0.62	0.170588	0.998704	1.16711
MaxEnt_500_bioclim_fold4	MaxEnt	500	bioclim	4	internal	0.770319	0.714949	0.429897	0.53	0.155172	0.995931	0.876104
MaxEnt_500_bioclim_fold4	MaxEnt	500	bioclim	4	external	0.834021	0.76224	0.52448	0.63	0.207843	0.987114	1.1853
MaxEnt_500_bioclim_fold5	MaxEnt	500	bioclim	5	internal	0.76434	0.717541	0.435083	0.59	0.295918	0.907349	0.714186
MaxEnt_500_bioclim_fold5	MaxEnt	500	bioclim	5	external	0.844279	0.76675	0.5335	0.62	0.192157	0.97997	1.23878
MaxEnt_500_satellite_fold1	MaxEnt	500	satellite	1	internal	0.776134	0.72061	0.44122	0.39	0.107438	0.988534	0.76069
MaxEnt_500_satellite_fold1	MaxEnt	500	satellite	1	external	0.834438	0.771432	0.542864	0.6	0.17451	0.999424	1.04151
MaxEnt_500_satellite_fold2	MaxEnt	500	satellite	2	internal	0.748042	0.699635	0.399269	0.28	0.0254237	0.93992	0.637885
MaxEnt_500_satellite_fold2	MaxEnt	500	satellite	2	external	0.834783	0.769427	0.538853	0.53	0.12549	0.998572	1.00461
MaxEnt_500_satellite_fold3	MaxEnt	500	satellite	3	internal	0.775789	0.72934	0.458679	0.57	0.181102	0.980306	0.73962
MaxEnt_500_satellite_fold3	MaxEnt	500	satellite	3	external	0.832116	0.769284	0.538568	0.6	0.162745	0.992764	0.922476
MaxEnt_500_satellite_fold4	MaxEnt	500	satellite	4	internal	0.762801	0.712404	0.424808	0.42	0.172414	0.994911	0.678202
MaxEnt_500_satellite_fold4	MaxEnt	500	satellite	4	external	0.833379	0.777187	0.554373	0.58	0.15098	0.99438	1.04398
MaxEnt_500_satellite_fold5	MaxEnt	500	satellite	5	internal	0.761293	0.716692	0.433384	0.41	0.193878	0.981065	0.619072
MaxEnt_500_satellite_fold5	MaxEnt	500	satellite	5	external	0.824528	0.763327	0.526655	0.55	0.152941	0.998344	0.896031
MaxEnt_500_terraclimate_fold1	MaxEnt	500	terraclimate	1	internal	0.780705	0.724342	0.448685	0.53	0.231405	0.972661	0.778149
MaxEnt_500_terraclimate_fold1	MaxEnt	500	terraclimate	1	external	0.842709	0.792766	0.585532	0.66	0.172549	0.973651	1.21439
MaxEnt_500_terraclimate_fold2	MaxEnt	500	terraclimate	2	internal	0.727811	0.681683	0.363366	0.33	0.144068	0.970653	0.582076
MaxEnt_500_terraclimate_fold2	MaxEnt	500	terraclimate	2	external	0.844933	0.797805	0.595609	0.57	0.111765	0.986451	1.13001
MaxEnt_500_terraclimate_fold3	MaxEnt	500	terraclimate	3	internal	0.764701	0.738711	0.477421	0.56	0.133858	0.920062	0.765412
MaxEnt_500_terraclimate_fold3	MaxEnt	500	terraclimate	3	external	0.839177	0.789932	0.579863	0.61	0.12549	0.998692	1.12418
MaxEnt_500_terraclimate_fold4	MaxEnt	500	terraclimate	4	internal	0.78123	0.722093	0.444185	0.43	0.12931	0.996637	0.790192
MaxEnt_500_terraclimate_fold4	MaxEnt	500	terraclimate	4	external	0.84094	0.789189	0.578378	0.62	0.143137	0.998896	1.17809
MaxEnt_500_terraclimate_fold5	MaxEnt	500	terraclimate	5	internal	0.786348	0.726268	0.452537	0.38	0.163265	0.946484	0.718484
MaxEnt_500_terraclimate_fold5	MaxEnt	500	terraclimate	5	external	0.841169	0.789029	0.578057	0.65	0.172549	0.991914	1.21715
MaxEnt_500_worldclim_fold1	MaxEnt	500	worldclim	1	internal	0.777964	0.726639	0.453279	0.47	0.165289	0.99572	0.730534
MaxEnt_500_worldclim_fold1	MaxEnt	500	worldclim	1	external	0.851663	0.79997	0.599941	0.61	0.131373	0.987682	1.17365
MaxEnt_500_worldclim_fold2	MaxEnt	500	worldclim	2	internal	0.739069	0.70007	0.40014	0.4	0.152542	0.979958	0.628583
MaxEnt_500_worldclim_fold2	MaxEnt	500	worldclim	2	external	0.856324	0.802891	0.605781	0.6	0.127451	0.979478	1.1648
MaxEnt_500_worldclim_fold3	MaxEnt	500	worldclim	3	internal	0.786743	0.728463	0.456927	0.63	0.23622	0.995606	0.877845
MaxEnt_500_worldclim_fold3	MaxEnt	500	worldclim	3	external	0.854025	0.799337	0.598675	0.61	0.119608	0.969038	1.23135
MaxEnt_500_worldclim_fold4	MaxEnt	500	worldclim	4	internal	0.791916	0.747725	0.49545	0.41	0.0948276	0.984242	0.761248
MaxEnt_500_worldclim_fold4	MaxEnt	500	worldclim	4	external	0.859305	0.797142	0.594284	0.64	0.164706	0.993891	1.21078
MaxEnt_500_worldclim_fold5	MaxEnt	500	worldclim	5	internal	0.798196	0.753213	0.506425	0.31	0.0816327	0.979429	0.788842
MaxEnt_500_worldclim_fold5	MaxEnt	500	worldclim	5	external	0.859135	0.796527	0.593054	0.59	0.127451	0.975386	1.28226
MaxEnt_600_bioclim_fold1	MaxEnt	600	bioclim	1	internal	0.764747	0.709019	0.418039	0.5	0.158333	0.966725	0.777354
MaxEnt_600_bioclim_fold1	MaxEnt	600	bioclim	1	external	0.835161	0.770003	0.540006	0.6	0.156863	0.996292	1.13809
MaxEnt_600_bioclim_fold2	MaxEnt	600	bioclim	2	internal	0.751696	0.717227	0.434453	0.45	0.0833333	0.987873	0.776089
MaxEnt_600_bioclim_fold2	MaxEnt	600	bioclim	2	external	0.835562	0.766301	0.532602	0.58	0.139216	0.997987	1.13466
MaxEnt_600_bioclim_fold3	MaxEnt	600	bioclim	3	internal	0.745473	0.689702	0.379404	0.46	0.185841	0.996459	0.535549
MaxEnt_600_bioclim_fold3	MaxEnt	600	bioclim	3	external	0.835981	0.762638	0.525276	0.59	0.160784	0.997816	1.08654
MaxEnt_600_bioclim_fold4	MaxEnt	600	bioclim	4	internal	0.766439	0.704459	0.408917	0.47	0.16129	0.98883	0.687995
MaxEnt_600_bioclim_fold4	MaxEnt	600	bioclim	4	external	0.838356	0.764783	0.529566	0.69	0.282353	0.990872	1.13149
MaxEnt_600_bioclim_fold5	MaxEnt	600	bioclim	5	internal	0.768374	0.716402	0.432804	0.42	0.134615	0.921132	0.762163
MaxEnt_600_bioclim_fold5	MaxEnt	600	bioclim	5	external	0.836995	0.773318	0.546637	0.6	0.14902	0.970828	1.19187
MaxEnt_600_satellite_fold1	MaxEnt	600	satellite	1	internal	0.776288	0.717741	0.435481	0.58	0.216667	0.981814	0.751358
MaxEnt_600_satellite_fold1	MaxEnt	600	satellite	1	external	0.829872	0.776334	0.552668	0.56	0.131373	0.9979	0.977409
MaxEnt_600_satellite_fold2	MaxEnt	600	satellite	2	internal	0.749259	0.707493	0.414987	0.41	0.141667	0.97298	0.615664
MaxEnt_600_satellite_fold2	MaxEnt	600	satellite	2	external	0.835879	0.776093	0.552187	0.53	0.12549	0.999233	0.946993
MaxEnt_600_satellite_fold3	MaxEnt	600	satellite	3	internal	0.769095	0.71385	0.427699	0.62	0.353982	0.971478	0.733639
MaxEnt_600_satellite_fold3	MaxEnt	600	satellite	3	external	0.830745	0.777094	0.554189	0.55	0.121569	0.999436	0.991486
MaxEnt_600_satellite_fold4	MaxEnt	600	satellite	4	internal	0.770742	0.707994	0.415987	0.42	0.177419	0.987087	0.63235
MaxEnt_600_satellite_fold4	MaxEnt	600	satellite	4	external	0.836311	0.768669	0.537338	0.57	0.158824	0.999184	0.982962
MaxEnt_600_satellite_fold5	MaxEnt	600	satellite	5	internal	0.771114	0.704311	0.408622	0.52	0.269231	0.970238	0.769207
MaxEnt_600_satellite_fold5	MaxEnt	600	satellite	5	external	0.828965	0.770062	0.540125	0.57	0.160784	0.99952	0.969205
MaxEnt_600_terraclimate_fold1	MaxEnt	600	terraclimate	1	internal	0.768298	0.717492	0.434984	0.6	0.258333	0.992263	0.818062
MaxEnt_600_terraclimate_fold1	MaxEnt	600	terraclimate	1	external	0.846767	0.798116	0.596233	0.6	0.115686	0.995272	1.24999
MaxEnt_600_terraclimate_fold2	MaxEnt	600	terraclimate	2	internal	0.763785	0.709354	0.418709	0.39	0.133333	0.993016	0.730084
MaxEnt_600_terraclimate_fold2	MaxEnt	600	terraclimate	2	external	0.849881	0.796583	0.593167	0.61	0.141176	0.99544	1.18694
MaxEnt_600_terraclimate_fold3	MaxEnt	600	terraclimate	3	internal	0.772249	0.73056	0.461121	0.61	0.247788	0.981147	0.762397
MaxEnt_600_terraclimate_fold3	MaxEnt	600	terraclimate	3	external	0.832258	0.785404	0.570808	0.6	0.133333	0.999388	1.12359
MaxEnt_600_terraclimate_fold4	MaxEnt	600	terraclimate	4	internal	0.77729	0.725649	0.451298	0.4	0.145161	0.986282	0.689244
MaxEnt_600_terraclimate_fold4	MaxEnt	600	terraclimate	4	external	0.848141	0.796625	0.59325	0.62	0.137255	0.978398	1.20117
MaxEnt_600_terraclimate_fold5	MaxEnt	600	terraclimate	5	internal	0.782601	0.734451	0.468901	0.51	0.221154	0.976444	0.744474
MaxEnt_600_terraclimate_fold5	MaxEnt	600	terraclimate	5	external	0.844078	0.794367	0.588734	0.59	0.121569	0.976252	1.22158
MaxEnt_600_worldclim_fold1	MaxEnt	600	worldclim	1	internal	0.77503	0.71437	0.428739	0.46	0.141667	0.995191	0.781185
MaxEnt_600_worldclim_fold1	MaxEnt	600	worldclim	1	external	0.857352	0.807487	0.614973	0.67	0.160784	0.997159	1.25215
MaxEnt_600_worldclim_fold2	MaxEnt	600	worldclim	2	internal	0.760864	0.72388	0.44776	0.49	0.183333	0.984848	0.679226
MaxEnt_600_worldclim_fold2	MaxEnt	600	worldclim	2	external	0.859557	0.803972	0.607944	0.59	0.12549	0.999146	1.17861
MaxEnt_600_worldclim_fold3	MaxEnt	600	worldclim	3	internal	0.784052	0.729619	0.459239	0.56	0.247788	0.994113	0.759109
MaxEnt_600_worldclim_fold3	MaxEnt	600	worldclim	3	external	0.849766	0.793244	0.586488	0.67	0.194118	0.99856	1.12051
MaxEnt_600_worldclim_fold4	MaxEnt	600	worldclim	4	internal	0.785187	0.739754	0.479509	0.43	0.137097	0.984871	0.703603
MaxEnt_600_worldclim_fold4	MaxEnt	600	worldclim	4	external	0.861916	0.809299	0.618598	0.65	0.147059	0.992526	1.26536
MaxEnt_600_worldclim_fold5	MaxEnt	600	worldclim	5	internal	0.782102	0.725542	0.451084	0.41	0.173077	0.984505	0.749127
MaxEnt_600_worldclim_fold5	MaxEnt	600	worldclim	5	external	0.852412	0.806022	0.612044	0.61	0.127451	0.95198	1.21439
MaxEnt_700_bioclim_fold1	MaxEnt	700	bioclim	1	internal	0.767632	0.733244	0.466489	0.51	0.148515	0.950694	0.685557
MaxEnt_700_bioclim_fold1	MaxEnt	700	bioclim	1	external	0.836966	0.769638	0.539275	0.59	0.129412	0.986811	1.16263
MaxEnt_700_bioclim_fold2	MaxEnt	700	bioclim	2	internal	0.760888	0.715601	0.431201	0.49	0.16129	0.976149	0.798131
MaxEnt_700_bioclim_fold2	MaxEnt	700	bioclim	2	external	0.829605	0.765006	0.530012	0.6	0.147059	0.99934	1.17094
MaxEnt_700_bioclim_fold3	MaxEnt	700	bioclim	3	internal	0.752337	0.690091	0.380181	0.5	0.228571	0.954777	0.810345
MaxEnt_700_bioclim_fold3	MaxEnt	700	bioclim	3	external	0.831399	0.762754	0.525508	0.64	0.211765	0.992847	1.21611
MaxEnt_700_bioclim_fold4	MaxEnt	700	bioclim	4	internal	0.739464	0.701113	0.402226	0.45	0.150794	0.945833	0.628882
MaxEnt_700_bioclim_fold4	MaxEnt	700	bioclim	4	external	0.835995	0.77208	0.544159	0.6	0.137255	0.992811	1.11696
MaxEnt_700_bioclim_fold5	MaxEnt	700	bioclim	5	internal	0.779607	0.721504	0.443008	0.6	0.18254	0.854633	0.866385
MaxEnt_700_bioclim_fold5	MaxEnt	700	bioclim	5	external	0.833399	0.771337	0.542674	0.61	0.121569	0.941314	1.23987
MaxEnt_700_satellite_fold1	MaxEnt	700	satellite	1	internal	0.780798	0.732193	0.464387	0.48	0.178218	0.986735	0.735664
MaxEnt_700_satellite_fold1	MaxEnt	700	satellite	1	external	0.835835	0.775422	0.550844	0.61	0.17451	0.989967	0.927608
MaxEnt_700_satellite_fold2	MaxEnt	700	satellite	2	internal	0.781911	0.729063	0.458125	0.44	0.137097	0.994467	0.624625
MaxEnt_700_satellite_fold2	MaxEnt	700	satellite	2	external	0.837673	0.778764	0.557528	0.58	0.145098	0.998284	1.00476
MaxEnt_700_satellite_fold3	MaxEnt	700	satellite	3	internal	0.774968	0.719443	0.438885	0.31	0.0666667	0.946255	0.764763
MaxEnt_700_satellite_fold3	MaxEnt	700	satellite	3	external	0.827093	0.770273	0.540547	0.57	0.164706	0.996112	0.955477
MaxEnt_700_satellite_fold4	MaxEnt	700	satellite	4	internal	0.744903	0.694865	0.38973	0.23	0.031746	0.853228	0.652388
MaxEnt_700_satellite_fold4	MaxEnt	700	satellite	4	external	0.824231	0.77008	0.54016	0.55	0.135294	0.99739	0.931564
MaxEnt_700_satellite_fold5	MaxEnt	700	satellite	5	internal	0.75365	0.694054	0.388109	0.46	0.190476	0.99042	0.646887
MaxEnt_700_satellite_fold5	MaxEnt	700	satellite	5	external	0.823303	0.768001	0.536001	0.58	0.164706	0.998404	0.911579
MaxEnt_700_terraclimate_fold1	MaxEnt	700	terraclimate	1	internal	0.782767	0.723007	0.446014	0.55	0.217822	0.996694	0.695221
MaxEnt_700_terraclimate_fold1	MaxEnt	700	terraclimate	1	external	0.84184	0.792617	0.585235	0.61	0.129412	0.984986	1.08662
MaxEnt_700_terraclimate_fold2	MaxEnt	700	terraclimate	2	internal	0.775586	0.728848	0.457696	0.46	0.153226	0.981824	0.746979
MaxEnt_700_terraclimate_fold2	MaxEnt	700	terraclimate	2	external	0.842397	0.784551	0.569103	0.58	0.113725	0.998128	1.21633
MaxEnt_700_terraclimate_fold3	MaxEnt	700	terraclimate	3	internal	0.782091	0.734201	0.468402	0.49	0.161905	0.99248	0.767263
MaxEnt_700_terraclimate_fold3	MaxEnt	700	terraclimate	3	external	0.833532	0.788743	0.577487	0.62	0.147059	0.997845	1.12824
MaxEnt_700_terraclimate_fold4	MaxEnt	700	terraclimate	4	internal	0.750282	0.693848	0.387696	0.39	0.166667	0.986965	0.687283
MaxEnt_700_terraclimate_fold4	MaxEnt	700	terraclimate	4	external	0.840082	0.793411	0.586821	0.63	0.145098	0.955956	1.14398
MaxEnt_700_terraclimate_fold5	MaxEnt	700	terraclimate	5	internal	0.780715	0.734013	0.468025	0.57	0.230159	0.992205	0.765271
MaxEnt_700_terraclimate_fold5	MaxEnt	700	terraclimate	5	external	0.840924	0.793743	0.587487	0.64	0.147059	0.989091	1.25274
MaxEnt_700_worldclim_fold1	MaxEnt	700	worldclim	1	internal	0.785345	0.738577	0.477153	0.54	0.217822	0.986255	0.758081
MaxEnt_700_worldclim_fold1	MaxEnt	700	worldclim	1	external	0.856992	0.804471	0.608942	0.64	0.145098	0.893661	1.19911
MaxEnt_700_worldclim_fold2	MaxEnt	700	worldclim	2	internal	0.793598	0.759185	0.518369	0.49	0.104839	0.993433	0.768498
MaxEnt_700_worldclim_fold2	MaxEnt	700	worldclim	2	external	0.857387	0.805847	0.611693	0.65	0.139216	0.994988	1.2264
MaxEnt_700_worldclim_fold3	MaxEnt	700	worldclim	3	internal	0.783733	0.727775	0.45555	0.38	0.12381	0.992672	0.774634
MaxEnt_700_worldclim_fold3	MaxEnt	700	worldclim	3	external	0.846983	0.793238	0.586477	0.65	0.180392	0.99645	1.15393
MaxEnt_700_worldclim_fold4	MaxEnt	700	worldclim	4	internal	0.756882	0.703798	0.407596	0.39	0.150794	0.972642	0.658034
MaxEnt_700_worldclim_fold4	MaxEnt	700	worldclim	4	external	0.853084	0.801043	0.602086	0.65	0.158824	0.995248	1.12275
MaxEnt_700_worldclim_fold5	MaxEnt	700	worldclim	5	internal	0.774398	0.728064	0.456128	0.55	0.230159	0.98036	0.744593
MaxEnt_700_worldclim_fold5	MaxEnt	700	worldclim	5	external	0.85587	0.804064	0.608128	0.62	0.121569	0.978557	1.20283
MaxEnt_Europe_bioclim_fold1	MaxEnt	Europe	bioclim	1	internal	0.741093	0.706259	0.412519	0.49	0.171717	0.969004	0.625521
MaxEnt_Europe_bioclim_fold1	MaxEnt	Europe	bioclim	1	external	0.832799	0.766967	0.533933	0.59	0.176471	0.992739	1.06716
MaxEnt_Europe_bioclim_fold2	MaxEnt	Europe	bioclim	2	internal	0.759553	0.685579	0.371157	0.36	0.121739	0.987699	0.808636
MaxEnt_Europe_bioclim_fold2	MaxEnt	Europe	bioclim	2	external	0.834089	0.769997	0.539994	0.57	0.143137	0.989775	1.09011
MaxEnt_Europe_bioclim_fold3	MaxEnt	Europe	bioclim	3	internal	0.764728	0.716102	0.432203	0.44	0.144828	0.973513	0.689874
MaxEnt_Europe_bioclim_fold3	MaxEnt	Europe	bioclim	3	external	0.837418	0.776117	0.552234	0.59	0.147059	0.982672	1.07296
MaxEnt_Europe_bioclim_fold4	MaxEnt	Europe	bioclim	4	internal	0.789356	0.731924	0.463847	0.47	0.122807	0.954042	0.796048
MaxEnt_Europe_bioclim_fold4	MaxEnt	Europe	bioclim	4	external	0.827603	0.76516	0.530321	0.58	0.137255	0.961455	1.05225
MaxEnt_Europe_bioclim_fold5	MaxEnt	Europe	bioclim	5	internal	0.769688	0.721957	0.443914	0.42	0.0854701	0.981818	0.724951
MaxEnt_Europe_bioclim_fold5	MaxEnt	Europe	bioclim	5	external	0.828325	0.758167	0.516334	0.59	0.182353	0.983426	1.04469
MaxEnt_Europe_satellite_fold1	MaxEnt	Europe	satellite	1	internal	0.762596	0.730546	0.461091	0.45	0.111111	0.991509	0.653916
MaxEnt_Europe_satellite_fold1	MaxEnt	Europe	satellite	1	external	0.836036	0.777721	0.555443	0.6	0.186275	0.99604	1.02625
MaxEnt_Europe_satellite_fold2	MaxEnt	Europe	satellite	2	internal	0.758555	0.706047	0.412093	0.33	0.113043	0.987944	0.685755
MaxEnt_Europe_satellite_fold2	MaxEnt	Europe	satellite	2	external	0.834512	0.7779	0.555799	0.62	0.198039	0.999184	0.916329
MaxEnt_Europe_satellite_fold3	MaxEnt	Europe	satellite	3	internal	0.77582	0.71955	0.4391	0.37	0.137931	0.986814	0.677478
MaxEnt_Europe_satellite_fold3	MaxEnt	Europe	satellite	3	external	0.836823	0.783928	0.567855	0.61	0.172549	0.99844	0.993545
MaxEnt_Europe_satellite_fold4	MaxEnt	Europe	satellite	4	internal	0.770763	0.71977	0.43954	0.63	0.315789	0.947772	0.716714
MaxEnt_Europe_satellite_fold4	MaxEnt	Europe	satellite	4	external	0.8188	0.778613	0.557225	0.58	0.145098	0.9871	0.887324
MaxEnt_Europe_satellite_fold5	MaxEnt	Europe	satellite	5	internal	0.792083	0.753278	0.506556	0.44	0.0940171	0.98509	0.549804
MaxEnt_Europe_satellite_fold5	MaxEnt	Europe	satellite	5	external	0.830673	0.76847	0.53694	0.55	0.14902	0.998899	0.886948
MaxEnt_Europe_terraclimate_fold1	MaxEnt	Europe	terraclimate	1	internal	0.769141	0.74071	0.481421	0.39	0.10101	0.977365	0.682133
MaxEnt_Europe_terraclimate_fold1	MaxEnt	Europe	terraclimate	1	external	0.839107	0.792451	0.584902	0.61	0.145098	0.981458	1.01751
MaxEnt_Europe_terraclimate_fold2	MaxEnt	Europe	terraclimate	2	internal	0.771865	0.712592	0.425184	0.48	0.208696	0.993057	0.771398
MaxEnt_Europe_terraclimate_fold2	MaxEnt	Europe	terraclimate	2	external	0.842708	0.7976	0.595199	0.64	0.154902	0.99664	1.16896
MaxEnt_Europe_terraclimate_fold3	MaxEnt	Europe	terraclimate	3	internal	0.772098	0.710351	0.420703	0.37	0.186207	0.989078	0.660586
MaxEnt_Europe_terraclimate_fold3	MaxEnt	Europe	terraclimate	3	external	0.849413	0.797249	0.594498	0.63	0.145098	0.946427	1.12899
MaxEnt_Europe_terraclimate_fold4	MaxEnt	Europe	terraclimate	4	internal	0.78851	0.737712	0.475424	0.6	0.245614	0.98948	0.70049
MaxEnt_Europe_terraclimate_fold4	MaxEnt	Europe	terraclimate	4	external	0.825103	0.791286	0.582573	0.6	0.121569	0.989703	0.952228
MaxEnt_Europe_terraclimate_fold5	MaxEnt	Europe	terraclimate	5	internal	0.785545	0.735096	0.470192	0.51	0.162393	0.98956	0.864689
MaxEnt_Europe_terraclimate_fold5	MaxEnt	Europe	terraclimate	5	external	0.835614	0.780826	0.561652	0.63	0.17451	0.997322	1.06907
MaxEnt_Europe_worldclim_fold1	MaxEnt	Europe	worldclim	1	internal	0.76259	0.730345	0.46069	0.56	0.222222	0.978457	0.665524
MaxEnt_Europe_worldclim_fold1	MaxEnt	Europe	worldclim	1	external	0.853685	0.7988	0.5976	0.66	0.194118	0.948134	1.17521
MaxEnt_Europe_worldclim_fold2	MaxEnt	Europe	worldclim	2	internal	0.777881	0.725517	0.451033	0.43	0.13913	0.994095	0.711915
MaxEnt_Europe_worldclim_fold2	MaxEnt	Europe	worldclim	2	external	0.851482	0.80025	0.600499	0.61	0.143137	0.989979	1.09034
MaxEnt_Europe_worldclim_fold3	MaxEnt	Europe	worldclim	3	internal	0.784716	0.738457	0.476915	0.42	0.137931	0.977342	0.713428
MaxEnt_Europe_worldclim_fold3	MaxEnt	Europe	worldclim	3	external	0.858693	0.806503	0.613007	0.63	0.139216	0.988743	1.18989
MaxEnt_Europe_worldclim_fold4	MaxEnt	Europe	worldclim	4	internal	0.787547	0.724538	0.449076	0.56	0.263158	0.975671	0.71535
MaxEnt_Europe_worldclim_fold4	MaxEnt	Europe	worldclim	4	external	0.845643	0.796836	0.593672	0.62	0.141176	0.996808	1.10267
MaxEnt_Europe_worldclim_fold5	MaxEnt	Europe	worldclim	5	internal	0.787623	0.754207	0.508414	0.43	0.0854701	0.947612	0.744239
MaxEnt_Europe_worldclim_fold5	MaxEnt	Europe	worldclim	5	external	0.854035	0.794242	0.588485	0.64	0.166667	0.985623	1.17009
RF_100_bioclim_fold1	RF	100	bioclim	1	internal	0.580183	0.576352	0.152705	0.4	0.365217	0.827075	0.417537
RF_100_bioclim_fold1	RF	100	bioclim	1	external	0.734842	0.68732	0.374641	0.39	0.309804	0.998884	1.00329
RF_100_bioclim_fold2	RF	100	bioclim	2	internal	0.572084	0.577366	0.154732	0.36	0.298246	0.788815	0.41553
RF_100_bioclim_fold2	RF	100	bioclim	2	external	0.725507	0.669661	0.339323	0.39	0.317647	0.995152	1.00993
RF_100_bioclim_fold3	RF	100	bioclim	3	internal	0.608291	0.59626	0.192519	0.47	0.532847	0.952817	0.533346
RF_100_bioclim_fold3	RF	100	bioclim	3	external	0.72559	0.671756	0.343512	0.4	0.339216	0.991255	1.01669
RF_100_bioclim_fold4	RF	100	bioclim	4	internal	0.559193	0.559501	0.119002	0.27	0.0540541	0.715494	0.397817
RF_100_bioclim_fold4	RF	100	bioclim	4	external	0.753275	0.689935	0.379869	0.41	0.315686	0.99946	1.15862
RF_100_bioclim_fold5	RF	100	bioclim	5	internal	0.605645	0.595033	0.190067	0.35	0.287037	0.83712	0.455892
RF_100_bioclim_fold5	RF	100	bioclim	5	external	0.729182	0.680416	0.360832	0.36	0.260784	0.999184	0.984123
RF_100_satellite_fold1	RF	100	satellite	1	internal	0.677382	0.645251	0.290503	0.44	0.373913	0.976322	0.964162
RF_100_satellite_fold1	RF	100	satellite	1	external	0.785593	0.726684	0.453369	0.34	0.141176	0.99904	1.37637
RF_100_satellite_fold2	RF	100	satellite	2	internal	0.641967	0.629038	0.258076	0.43	0.324561	0.9609	0.839742
RF_100_satellite_fold2	RF	100	satellite	2	external	0.772796	0.714293	0.428586	0.38	0.233333	0.997678	1.2855
RF_100_satellite_fold3	RF	100	satellite	3	internal	0.634892	0.620148	0.240296	0.4	0.321168	0.984002	0.846188
RF_100_satellite_fold3	RF	100	satellite	3	external	0.771785	0.717273	0.434545	0.37	0.233333	0.997288	1.29396
RF_100_satellite_fold4	RF	100	satellite	4	internal	0.621323	0.590645	0.18129	0.38	0.279279	0.993296	0.805428
RF_100_satellite_fold4	RF	100	satellite	4	external	0.798088	0.744697	0.489394	0.39	0.2	0.996316	1.47632
RF_100_satellite_fold5	RF	100	satellite	5	internal	0.660453	0.634282	0.268564	0.38	0.25	0.979533	0.932945
RF_100_satellite_fold5	RF	100	satellite	5	external	0.794693	0.730945	0.461889	0.38	0.215686	0.99796	1.44319
RF_100_terraclimate_fold1	RF	100	terraclimate	1	internal	0.629409	0.600971	0.201942	0.42	0.391304	0.994275	0.663146
RF_100_terraclimate_fold1	RF	100	terraclimate	1	external	0.775496	0.707097	0.414195	0.38	0.245098	0.998788	1.23888
RF_100_terraclimate_fold2	RF	100	terraclimate	2	internal	0.625636	0.6053	0.2106	0.49	0.535088	0.980798	0.711628
RF_100_terraclimate_fold2	RF	100	terraclimate	2	external	0.783984	0.724349	0.448699	0.4	0.247059	0.983762	1.28449
RF_100_terraclimate_fold3	RF	100	terraclimate	3	internal	0.631476	0.611025	0.222051	0.38	0.240876	0.986103	0.703755
RF_100_terraclimate_fold3	RF	100	terraclimate	3	external	0.77541	0.717118	0.434236	0.37	0.209804	0.985155	1.23998
RF_100_terraclimate_fold4	RF	100	terraclimate	4	internal	0.607459	0.601186	0.202372	0.46	0.369369	0.95502	0.652265
RF_100_terraclimate_fold4	RF	100	terraclimate	4	external	0.797621	0.745056	0.490113	0.38	0.180392	0.997744	1.38124
RF_100_terraclimate_fold5	RF	100	terraclimate	5	internal	0.646441	0.622765	0.245531	0.44	0.444444	0.962498	0.711028
RF_100_terraclimate_fold5	RF	100	terraclimate	5	external	0.787861	0.725419	0.450838	0.37	0.184314	0.996148	1.33455
RF_100_worldclim_fold1	RF	100	worldclim	1	internal	0.650521	0.62349	0.246979	0.41	0.347826	0.972529	0.79135
RF_100_worldclim_fold1	RF	100	worldclim	1	external	0.777692	0.72221	0.444421	0.37	0.205882	0.998056	1.33824
RF_100_worldclim_fold2	RF	100	worldclim	2	internal	0.641478	0.613376	0.226752	0.41	0.350877	0.995437	0.833385
RF_100_worldclim_fold2	RF	100	worldclim	2	external	0.778468	0.734575	0.46915	0.39	0.235294	0.993036	1.33774
RF_100_worldclim_fold3	RF	100	worldclim	3	internal	0.630986	0.607629	0.215257	0.37	0.255474	0.989823	0.745429
RF_100_worldclim_fold3	RF	100	worldclim	3	external	0.764524	0.720083	0.440166	0.38	0.22549	0.997561	1.29677
RF_100_worldclim_fold4	RF	100	worldclim	4	internal	0.614362	0.603421	0.206842	0.36	0.126126	0.988134	0.77815
RF_100_worldclim_fold4	RF	100	worldclim	4	external	0.801322	0.747311	0.494623	0.38	0.172549	0.994587	1.42995
RF_100_worldclim_fold5	RF	100	worldclim	5	internal	0.638935	0.610859	0.221718	0.4	0.324074	0.987519	0.789544
RF_100_worldclim_fold5	RF	100	worldclim	5	external	0.781275	0.713812	0.427623	0.42	0.321569	0.998284	1.36238
RF_200_bioclim_fold1	RF	200	bioclim	1	internal	0.727058	0.687881	0.375762	0.33	0.148515	0.990041	0.421855
RF_200_bioclim_fold1	RF	200	bioclim	1	external	0.771247	0.701269	0.402537	0.36	0.213725	0.999424	0.959163
RF_200_bioclim_fold2	RF	200	bioclim	2	internal	0.677469	0.642215	0.284429	0.29	0.103704	0.988539	0.714643
RF_200_bioclim_fold2	RF	200	bioclim	2	external	0.790412	0.724994	0.449988	0.32	0.119608	0.99964	1.04087
RF_200_bioclim_fold3	RF	200	bioclim	3	internal	0.693531	0.666273	0.332546	0.39	0.193548	0.977526	0.793189
RF_200_bioclim_fold3	RF	200	bioclim	3	external	0.794607	0.736753	0.473506	0.37	0.14902	0.991359	1.06064
RF_200_bioclim_fold4	RF	200	bioclim	4	internal	0.664041	0.631817	0.263634	0.24	0.0384615	0.943024	0.640909
RF_200_bioclim_fold4	RF	200	bioclim	4	external	0.786425	0.720048	0.440095	0.34	0.143137	0.999493	1.0282
RF_200_bioclim_fold5	RF	200	bioclim	5	internal	0.659487	0.623988	0.247976	0.39	0.286957	0.984574	0.617253
RF_200_bioclim_fold5	RF	200	bioclim	5	external	0.791255	0.732314	0.464629	0.34	0.129412	0.9988	1.02134
RF_200_satellite_fold1	RF	200	satellite	1	internal	0.75484	0.697153	0.394306	0.36	0.158416	0.997665	1.19428
RF_200_satellite_fold1	RF	200	satellite	1	external	0.822583	0.762805	0.525609	0.39	0.145098	0.998776	1.29106
RF_200_satellite_fold2	RF	200	satellite	2	internal	0.714226	0.676858	0.353717	0.4	0.222222	0.997783	0.926531
RF_200_satellite_fold2	RF	200	satellite	2	external	0.832361	0.769828	0.539655	0.39	0.135294	0.999448	1.32068
RF_200_satellite_fold3	RF	200	satellite	3	internal	0.698089	0.654114	0.308227	0.45	0.330645	0.996515	0.872616
RF_200_satellite_fold3	RF	200	satellite	3	external	0.824576	0.763535	0.527071	0.39	0.133333	0.993003	1.2927
RF_200_satellite_fold4	RF	200	satellite	4	internal	0.69273	0.65557	0.31114	0.39	0.230769	0.995473	0.793762
RF_200_satellite_fold4	RF	200	satellite	4	external	0.823124	0.76281	0.525621	0.4	0.158824	0.99953	1.28704
RF_200_satellite_fold5	RF	200	satellite	5	internal	0.689835	0.654003	0.308007	0.35	0.182609	0.993559	0.805242
RF_200_satellite_fold5	RF	200	satellite	5	external	0.819902	0.756646	0.513292	0.44	0.235294	0.999268	1.23581
RF_200_terraclimate_fold1	RF	200	terraclimate	1	internal	0.740574	0.691435	0.382871	0.39	0.227723	0.996609	1.00499
RF_200_terraclimate_fold1	RF	200	terraclimate	1	external	0.817244	0.751943	0.503886	0.36	0.121569	0.999724	1.22679
RF_200_terraclimate_fold2	RF	200	terraclimate	2	internal	0.701456	0.670822	0.341644	0.4	0.2	0.987369	0.763623
RF_200_terraclimate_fold2	RF	200	terraclimate	2	external	0.823987	0.773155	0.54631	0.36	0.0882353	0.999412	1.19395
RF_200_terraclimate_fold3	RF	200	terraclimate	3	internal	0.706586	0.674171	0.348342	0.37	0.169355	0.994249	0.84846
RF_200_terraclimate_fold3	RF	200	terraclimate	3	external	0.821649	0.763984	0.527968	0.38	0.119608	0.99904	1.20524
RF_200_terraclimate_fold4	RF	200	terraclimate	4	internal	0.689411	0.668308	0.336617	0.45	0.346154	0.964115	0.699291
RF_200_terraclimate_fold4	RF	200	terraclimate	4	external	0.819699	0.769037	0.538075	0.34	0.0764706	0.998908	1.18364
RF_200_terraclimate_fold5	RF	200	terraclimate	5	internal	0.688979	0.651342	0.302684	0.47	0.33913	0.980786	0.743305
RF_200_terraclimate_fold5	RF	200	terraclimate	5	external	0.827207	0.774355	0.548711	0.4	0.127451	0.99904	1.21974
RF_200_worldclim_fold1	RF	200	worldclim	1	internal	0.754862	0.712417	0.424835	0.42	0.19802	0.998355	1.16574
RF_200_worldclim_fold1	RF	200	worldclim	1	external	0.81719	0.749498	0.498996	0.36	0.123529	0.996916	1.24689
RF_200_worldclim_fold2	RF	200	worldclim	2	internal	0.711399	0.66986	0.339721	0.34	0.133333	0.983354	0.854676
RF_200_worldclim_fold2	RF	200	worldclim	2	external	0.828597	0.763547	0.527094	0.4	0.160784	0.987819	1.26994
RF_200_worldclim_fold3	RF	200	worldclim	3	internal	0.722618	0.69513	0.390261	0.33	0.0806452	0.991069	0.978468
RF_200_worldclim_fold3	RF	200	worldclim	3	external	0.819774	0.759174	0.518348	0.43	0.192157	0.980918	1.25359
RF_200_worldclim_fold4	RF	200	worldclim	4	internal	0.687447	0.647225	0.29445	0.43	0.317308	0.990063	0.754046
RF_200_worldclim_fold4	RF	200	worldclim	4	external	0.816017	0.755731	0.511462	0.36	0.121569	0.99976	1.20921
RF_200_worldclim_fold5	RF	200	worldclim	5	internal	0.706363	0.667439	0.334878	0.44	0.278261	0.991858	0.878656
RF_200_worldclim_fold5	RF	200	worldclim	5	external	0.827215	0.771043	0.542086	0.39	0.12549	0.997852	1.26446
RF_300_bioclim_fold1	RF	300	bioclim	1	internal	0.68624	0.654952	0.309904	0.27	0.166667	0.944533	0.628677
RF_300_bioclim_fold1	RF	300	bioclim	1	external	0.80427	0.757056	0.514112	0.38	0.115686	0.998998	1.01
RF_300_bioclim_fold2	RF	300	bioclim	2	internal	0.713371	0.68283	0.36566	0.25	0.102804	0.95197	0.360436
RF_300_bioclim_fold2	RF	300	bioclim	2	external	0.803186	0.735909	0.471818	0.37	0.133333	0.999364	1.01299
RF_300_bioclim_fold3	RF	300	bioclim	3	internal	0.721603	0.672984	0.345968	0.35	0.150943	0.996247	0.734827
RF_300_bioclim_fold3	RF	300	bioclim	3	external	0.792764	0.728241	0.456482	0.4	0.170588	0.999796	0.961057
RF_300_bioclim_fold4	RF	300	bioclim	4	internal	0.727396	0.700779	0.401558	0.46	0.232	0.97727	0.777522
RF_300_bioclim_fold4	RF	300	bioclim	4	external	0.798464	0.742115	0.484231	0.41	0.152941	0.999724	0.995234
RF_300_bioclim_fold5	RF	300	bioclim	5	internal	0.726793	0.688683	0.377367	0.29	0.0916031	0.978027	0.787253
RF_300_bioclim_fold5	RF	300	bioclim	5	external	0.802304	0.743241	0.486482	0.38	0.137255	0.999256	1.00259
RF_300_satellite_fold1	RF	300	satellite	1	internal	0.750809	0.695021	0.390043	0.39	0.25	0.995392	0.947612
RF_300_satellite_fold1	RF	300	satellite	1	external	0.8428	0.785657	0.571313	0.46	0.166667	0.999567	1.28901
RF_300_satellite_fold2	RF	300	satellite	2	internal	0.74123	0.695934	0.391868	0.41	0.252336	0.971642	0.797167
RF_300_satellite_fold2	RF	300	satellite	2	external	0.836164	0.774614	0.549228	0.43	0.141176	0.999796	1.2455
RF_300_satellite_fold3	RF	300	satellite	3	internal	0.764495	0.705823	0.411646	0.51	0.292453	0.994598	1.08507
RF_300_satellite_fold3	RF	300	satellite	3	external	0.832837	0.776135	0.55227	0.44	0.121569	0.997984	1.23277
RF_300_satellite_fold4	RF	300	satellite	4	internal	0.763392	0.708896	0.417791	0.51	0.328	0.996238	1.01328
RF_300_satellite_fold4	RF	300	satellite	4	external	0.835496	0.782365	0.56473	0.45	0.129412	0.997672	1.28106
RF_300_satellite_fold5	RF	300	satellite	5	internal	0.756771	0.70661	0.413219	0.39	0.244275	0.9671	0.886203
RF_300_satellite_fold5	RF	300	satellite	5	external	0.84076	0.783063	0.566126	0.39	0.0921569	0.998164	1.25735
RF_300_terraclimate_fold1	RF	300	terraclimate	1	internal	0.748282	0.711854	0.423707	0.41	0.268519	0.961038	0.79195
RF_300_terraclimate_fold1	RF	300	terraclimate	1	external	0.839132	0.779848	0.559697	0.46	0.166667	0.998884	1.16546
RF_300_terraclimate_fold2	RF	300	terraclimate	2	internal	0.755556	0.713097	0.426193	0.46	0.233645	0.989235	0.781975
RF_300_terraclimate_fold2	RF	300	terraclimate	2	external	0.841872	0.779525	0.559049	0.41	0.101961	0.999256	1.22094
RF_300_terraclimate_fold3	RF	300	terraclimate	3	internal	0.738405	0.688865	0.377729	0.48	0.320755	0.98889	0.862492
RF_300_terraclimate_fold3	RF	300	terraclimate	3	external	0.83109	0.780502	0.561004	0.42	0.109804	0.999748	1.14979
RF_300_terraclimate_fold4	RF	300	terraclimate	4	internal	0.767989	0.728348	0.456696	0.48	0.224	0.994438	1.01875
RF_300_terraclimate_fold4	RF	300	terraclimate	4	external	0.835088	0.77697	0.553939	0.42	0.1	0.998608	1.23248
RF_300_terraclimate_fold5	RF	300	terraclimate	5	internal	0.765182	0.719276	0.438551	0.38	0.19084	0.994284	0.896436
RF_300_terraclimate_fold5	RF	300	terraclimate	5	external	0.837334	0.780936	0.561872	0.44	0.145098	0.999112	1.16685
RF_300_worldclim_fold1	RF	300	worldclim	1	internal	0.747927	0.712016	0.424033	0.3	0.111111	0.991317	0.987296
RF_300_worldclim_fold1	RF	300	worldclim	1	external	0.831962	0.78585	0.571699	0.44	0.129412	0.998752	1.19207
RF_300_worldclim_fold2	RF	300	worldclim	2	internal	0.75175	0.709149	0.418299	0.35	0.168224	0.997786	0.829511
RF_300_worldclim_fold2	RF	300	worldclim	2	external	0.836728	0.77139	0.542781	0.4	0.111765	0.999391	1.2164
RF_300_worldclim_fold3	RF	300	worldclim	3	internal	0.743503	0.680109	0.360217	0.43	0.264151	0.996976	0.919005
RF_300_worldclim_fold3	RF	300	worldclim	3	external	0.831193	0.772451	0.544902	0.44	0.145098	0.998572	1.17845
RF_300_worldclim_fold4	RF	300	worldclim	4	internal	0.744929	0.710469	0.420938	0.44	0.184	0.982675	0.946458
RF_300_worldclim_fold4	RF	300	worldclim	4	external	0.834619	0.775122	0.550244	0.44	0.131373	0.997502	1.23186
RF_300_worldclim_fold5	RF	300	worldclim	5	internal	0.76234	0.725153	0.450306	0.39	0.175573	0.988695	0.916525
RF_300_worldclim_fold5	RF	300	worldclim	5	external	0.834571	0.775143	0.550285	0.45	0.162745	0.999316	1.20046
RF_400_bioclim_fold1	RF	400	bioclim	1	internal	0.724234	0.689659	0.379318	0.34	0.101562	0.992668	0.75681
RF_400_bioclim_fold1	RF	400	bioclim	1	external	0.7981	0.731999	0.463999	0.39	0.135294	0.999784	0.948332
RF_400_bioclim_fold2	RF	400	bioclim	2	internal	0.758806	0.719968	0.439935	0.37	0.196429	0.940918	0.513699
RF_400_bioclim_fold2	RF	400	bioclim	2	external	0.808355	0.745844	0.491687	0.44	0.182353	0.999211	1.01236
RF_400_bioclim_fold3	RF	400	bioclim	3	internal	0.750948	0.726426	0.452851	0.38	0.105769	0.988086	0.797023
RF_400_bioclim_fold3	RF	400	bioclim	3	external	0.8093	0.743859	0.487718	0.4	0.131373	0.999616	1.04296
RF_400_bioclim_fold4	RF	400	bioclim	4	internal	0.742521	0.706408	0.412815	0.29	0.0824742	0.985878	0.707128
RF_400_bioclim_fold4	RF	400	bioclim	4	external	0.805033	0.733648	0.467296	0.41	0.160784	0.999832	0.995227
RF_400_bioclim_fold5	RF	400	bioclim	5	internal	0.736933	0.692287	0.384575	0.38	0.15942	0.99707	0.8415
RF_400_bioclim_fold5	RF	400	bioclim	5	external	0.798794	0.732953	0.465906	0.46	0.221569	0.999748	0.970771
RF_400_satellite_fold1	RF	400	satellite	1	internal	0.752846	0.702748	0.405497	0.5	0.28125	0.993331	0.948869
RF_400_satellite_fold1	RF	400	satellite	1	external	0.837211	0.774825	0.549649	0.43	0.111765	0.999052	1.24606
RF_400_satellite_fold2	RF	400	satellite	2	internal	0.788627	0.730065	0.46013	0.34	0.107143	0.997264	0.991848
RF_400_satellite_fold2	RF	400	satellite	2	external	0.841794	0.784133	0.568265	0.45	0.129412	0.999304	1.25873
RF_400_satellite_fold3	RF	400	satellite	3	internal	0.785475	0.720159	0.440318	0.29	0.0769231	0.984048	1.01344
RF_400_satellite_fold3	RF	400	satellite	3	external	0.842162	0.782781	0.565561	0.47	0.156863	0.99976	1.30981
RF_400_satellite_fold4	RF	400	satellite	4	internal	0.778531	0.726988	0.453976	0.43	0.206186	0.994683	0.952495
RF_400_satellite_fold4	RF	400	satellite	4	external	0.83147	0.775056	0.550113	0.43	0.113725	0.9982	1.19555
RF_400_satellite_fold5	RF	400	satellite	5	internal	0.743443	0.696746	0.393493	0.39	0.15942	0.996206	0.883497
RF_400_satellite_fold5	RF	400	satellite	5	external	0.82855	0.770873	0.541747	0.43	0.117647	0.99976	1.1473
RF_400_terraclimate_fold1	RF	400	terraclimate	1	internal	0.741705	0.693162	0.386324	0.42	0.226562	0.995436	0.812408
RF_400_terraclimate_fold1	RF	400	terraclimate	1	external	0.834252	0.776601	0.553203	0.44	0.115686	0.999904	1.17832
RF_400_terraclimate_fold2	RF	400	terraclimate	2	internal	0.793493	0.750032	0.500065	0.37	0.160714	0.994155	0.622789
RF_400_terraclimate_fold2	RF	400	terraclimate	2	external	0.844067	0.785579	0.571159	0.41	0.0882353	0.999076	1.2498
RF_400_terraclimate_fold3	RF	400	terraclimate	3	internal	0.772165	0.725066	0.450133	0.37	0.115385	0.994805	0.888066
RF_400_terraclimate_fold3	RF	400	terraclimate	3	external	0.842422	0.786895	0.573791	0.46	0.111765	0.998596	1.25457
RF_400_terraclimate_fold4	RF	400	terraclimate	4	internal	0.768052	0.721389	0.442779	0.45	0.226804	0.973657	0.855766
RF_400_terraclimate_fold4	RF	400	terraclimate	4	external	0.835306	0.782561	0.565122	0.45	0.115686	0.998092	1.19209
RF_400_terraclimate_fold5	RF	400	terraclimate	5	internal	0.742792	0.69626	0.392519	0.45	0.26087	0.997579	0.826589
RF_400_terraclimate_fold5	RF	400	terraclimate	5	external	0.828002	0.77377	0.54754	0.42	0.0921569	0.997132	1.14247
RF_400_worldclim_fold1	RF	400	worldclim	1	internal	0.754264	0.696379	0.392757	0.28	0.0703125	0.987123	0.939776
RF_400_worldclim_fold1	RF	400	worldclim	1	external	0.830473	0.762484	0.524967	0.47	0.170588	0.999784	1.17211
RF_400_worldclim_fold2	RF	400	worldclim	2	internal	0.791909	0.753977	0.507955	0.39	0.151786	0.992851	0.969733
RF_400_worldclim_fold2	RF	400	worldclim	2	external	0.843674	0.774661	0.549323	0.46	0.15098	0.999555	1.2784
RF_400_worldclim_fold3	RF	400	worldclim	3	internal	0.779139	0.739699	0.479399	0.35	0.0769231	0.988905	1.00282
RF_400_worldclim_fold3	RF	400	worldclim	3	external	0.841696	0.782953	0.565906	0.48	0.154902	0.997264	1.2642
RF_400_worldclim_fold4	RF	400	worldclim	4	internal	0.774531	0.721913	0.443826	0.35	0.14433	0.997026	0.910968
RF_400_worldclim_fold4	RF	400	worldclim	4	external	0.83421	0.767864	0.535728	0.45	0.14902	0.998776	1.18282
RF_400_worldclim_fold5	RF	400	worldclim	5	internal	0.749274	0.689853	0.379707	0.4	0.166667	0.996112	0.960454
RF_400_worldclim_fold5	RF	400	worldclim	5	external	0.830407	0.767193	0.534385	0.47	0.164706	0.996268	1.18099
RF_500_bioclim_fold1	RF	500	bioclim	1	internal	0.741336	0.704173	0.408347	0.31	0.115702	0.986799	0.736774
RF_500_bioclim_fold1	RF	500	bioclim	1	external	0.807525	0.742056	0.484112	0.4	0.115686	0.999352	0.905823
RF_500_bioclim_fold2	RF	500	bioclim	2	internal	0.72599	0.686424	0.372848	0.35	0.169492	0.987152	0.629944
RF_500_bioclim_fold2	RF	500	bioclim	2	external	0.810243	0.744703	0.489406	0.43	0.147059	0.99982	0.974254
RF_500_bioclim_fold3	RF	500	bioclim	3	internal	0.733052	0.70747	0.41494	0.39	0.11811	0.963831	0.778378
RF_500_bioclim_fold3	RF	500	bioclim	3	external	0.805533	0.748708	0.497415	0.43	0.131373	0.999868	0.984051
RF_500_bioclim_fold4	RF	500	bioclim	4	internal	0.757299	0.700192	0.400383	0.4	0.155172	0.997237	0.830011
RF_500_bioclim_fold4	RF	500	bioclim	4	external	0.801837	0.739088	0.478176	0.43	0.143137	0.999728	0.970754
RF_500_bioclim_fold5	RF	500	bioclim	5	internal	0.736543	0.697669	0.395337	0.33	0.183673	0.979805	0.702188
RF_500_bioclim_fold5	RF	500	bioclim	5	external	0.813051	0.756343	0.512686	0.41	0.101961	0.999676	0.998156
RF_500_satellite_fold1	RF	500	satellite	1	internal	0.783455	0.727911	0.455821	0.33	0.0743802	0.992979	1.00103
RF_500_satellite_fold1	RF	500	satellite	1	external	0.839733	0.781931	0.563862	0.47	0.127451	0.998644	1.22559
RF_500_satellite_fold2	RF	500	satellite	2	internal	0.75138	0.690451	0.380901	0.46	0.288136	0.990328	0.815512
RF_500_satellite_fold2	RF	500	satellite	2	external	0.842512	0.781631	0.563262	0.48	0.15098	0.999484	1.22794
RF_500_satellite_fold3	RF	500	satellite	3	internal	0.798284	0.739033	0.478066	0.47	0.165354	0.998476	1.15296
RF_500_satellite_fold3	RF	500	satellite	3	external	0.837411	0.767677	0.535354	0.46	0.133333	0.999616	1.24648
RF_500_satellite_fold4	RF	500	satellite	4	internal	0.7889	0.718002	0.436003	0.45	0.284483	0.996796	1.03649
RF_500_satellite_fold4	RF	500	satellite	4	external	0.841002	0.779649	0.559299	0.48	0.156863	0.998992	1.21227
RF_500_satellite_fold5	RF	500	satellite	5	internal	0.769402	0.712095	0.424189	0.35	0.163265	0.987442	0.823511
RF_500_satellite_fold5	RF	500	satellite	5	external	0.836451	0.768081	0.536162	0.45	0.133333	0.99934	1.1943
RF_500_terraclimate_fold1	RF	500	terraclimate	1	internal	0.775487	0.724155	0.44831	0.44	0.206612	0.996239	0.86243
RF_500_terraclimate_fold1	RF	500	terraclimate	1	external	0.837556	0.783648	0.567296	0.49	0.127451	0.999344	1.16607
RF_500_terraclimate_fold2	RF	500	terraclimate	2	internal	0.729841	0.7019	0.4038	0.3	0.101695	0.980015	0.619652
RF_500_terraclimate_fold2	RF	500	terraclimate	2	external	0.839956	0.787356	0.574712	0.47	0.12549	0.99974	1.1169
RF_500_terraclimate_fold3	RF	500	terraclimate	3	internal	0.784489	0.757173	0.514347	0.42	0.0787402	0.988928	1.04504
RF_500_terraclimate_fold3	RF	500	terraclimate	3	external	0.834399	0.775062	0.550125	0.48	0.127451	0.999856	1.19963
RF_500_terraclimate_fold4	RF	500	terraclimate	4	internal	0.785994	0.720486	0.440972	0.44	0.25	0.995641	0.99453
RF_500_terraclimate_fold4	RF	500	terraclimate	4	external	0.83589	0.785437	0.570873	0.48	0.12549	0.99958	1.17742
RF_500_terraclimate_fold5	RF	500	terraclimate	5	internal	0.787179	0.737999	0.475998	0.47	0.27551	0.965263	0.862153
RF_500_terraclimate_fold5	RF	500	terraclimate	5	external	0.835	0.778928	0.557855	0.48	0.139216	0.99904	1.12501
RF_500_worldclim_fold1	RF	500	worldclim	1	internal	0.775055	0.72055	0.4411	0.4	0.173554	0.996215	0.903611
RF_500_worldclim_fold1	RF	500	worldclim	1	external	0.838526	0.786399	0.572799	0.48	0.115686	0.999515	1.19226
RF_500_worldclim_fold2	RF	500	worldclim	2	internal	0.740304	0.687646	0.375292	0.36	0.186441	0.989825	0.707212
RF_500_worldclim_fold2	RF	500	worldclim	2	external	0.840807	0.786346	0.572692	0.51	0.158824	0.999505	1.1567
RF_500_worldclim_fold3	RF	500	worldclim	3	internal	0.770197	0.730822	0.461645	0.44	0.125984	0.995103	0.986532
RF_500_worldclim_fold3	RF	500	worldclim	3	external	0.835079	0.780098	0.560196	0.5	0.143137	0.999916	1.19117
RF_500_worldclim_fold4	RF	500	worldclim	4	internal	0.792213	0.743425	0.486849	0.44	0.189655	0.99414	1.0317
RF_500_worldclim_fold4	RF	500	worldclim	4	external	0.842	0.776631	0.553262	0.46	0.117647	0.999724	1.22879
RF_500_worldclim_fold5	RF	500	worldclim	5	internal	0.782194	0.734183	0.468366	0.39	0.193878	0.990579	0.994239
RF_500_worldclim_fold5	RF	500	worldclim	5	external	0.834986	0.779967	0.559935	0.48	0.141176	0.999544	1.16225
RF_600_bioclim_fold1	RF	600	bioclim	1	internal	0.772258	0.730211	0.460422	0.45	0.166667	0.989264	0.885953
RF_600_bioclim_fold1	RF	600	bioclim	1	external	0.80825	0.740689	0.481378	0.46	0.158824	0.999232	1.00221
RF_600_bioclim_fold2	RF	600	bioclim	2	internal	0.750873	0.721838	0.443676	0.33	0.0833333	0.993602	0.756863
RF_600_bioclim_fold2	RF	600	bioclim	2	external	0.803942	0.737683	0.475365	0.46	0.180392	0.999724	0.957569
RF_600_bioclim_fold3	RF	600	bioclim	3	internal	0.750278	0.703357	0.406713	0.37	0.141593	0.994263	0.817725
RF_600_bioclim_fold3	RF	600	bioclim	3	external	0.804752	0.742846	0.485692	0.4	0.107843	0.99982	0.994879
RF_600_bioclim_fold4	RF	600	bioclim	4	internal	0.751974	0.699831	0.399661	0.35	0.129032	0.986736	0.724077
RF_600_bioclim_fold4	RF	600	bioclim	4	external	0.816937	0.751518	0.503036	0.44	0.123529	0.999748	1.034
RF_600_bioclim_fold5	RF	600	bioclim	5	internal	0.763223	0.725615	0.451231	0.4	0.182692	0.974749	0.500013
RF_600_bioclim_fold5	RF	600	bioclim	5	external	0.807181	0.735796	0.471592	0.45	0.172549	0.999844	0.981421
RF_600_satellite_fold1	RF	600	satellite	1	internal	0.779371	0.69992	0.399841	0.51	0.283333	0.919523	1.02173
RF_600_satellite_fold1	RF	600	satellite	1	external	0.836101	0.778925	0.557849	0.47	0.115686	0.999532	1.24356
RF_600_satellite_fold2	RF	600	satellite	2	internal	0.768223	0.720487	0.440975	0.29	0.0333333	0.996129	0.896951
RF_600_satellite_fold2	RF	600	satellite	2	external	0.839235	0.77877	0.55754	0.43	0.0921569	0.999676	1.18865
RF_600_satellite_fold3	RF	600	satellite	3	internal	0.777501	0.712928	0.425856	0.48	0.265487	0.982382	0.950025
RF_600_satellite_fold3	RF	600	satellite	3	external	0.832268	0.771916	0.543832	0.45	0.109804	0.999678	1.1888
RF_600_satellite_fold4	RF	600	satellite	4	internal	0.77652	0.732527	0.465054	0.45	0.201613	0.992127	0.802894
RF_600_satellite_fold4	RF	600	satellite	4	external	0.848885	0.778443	0.556887	0.47	0.137255	0.999889	1.27155
RF_600_satellite_fold5	RF	600	satellite	5	internal	0.778931	0.72231	0.444619	0.47	0.269231	0.974038	0.922793
RF_600_satellite_fold5	RF	600	satellite	5	external	0.836251	0.778803	0.557605	0.49	0.15098	0.998476	1.17088
RF_600_terraclimate_fold1	RF	600	terraclimate	1	internal	0.771676	0.72849	0.456981	0.49	0.225	0.982709	0.887537
RF_600_terraclimate_fold1	RF	600	terraclimate	1	external	0.833271	0.783372	0.566744	0.47	0.105882	0.997636	1.15602
RF_600_terraclimate_fold2	RF	600	terraclimate	2	internal	0.763702	0.72556	0.45112	0.27	0.0666667	0.990705	0.79949
RF_600_terraclimate_fold2	RF	600	terraclimate	2	external	0.841323	0.789537	0.579073	0.46	0.0960784	0.999796	1.17153
RF_600_terraclimate_fold3	RF	600	terraclimate	3	internal	0.780785	0.739196	0.478392	0.48	0.20354	0.937637	0.98337
RF_600_terraclimate_fold3	RF	600	terraclimate	3	external	0.828097	0.779088	0.558176	0.47	0.109804	0.998308	1.13024
RF_600_terraclimate_fold4	RF	600	terraclimate	4	internal	0.766907	0.72364	0.44728	0.38	0.129032	0.995049	0.755919
RF_600_terraclimate_fold4	RF	600	terraclimate	4	external	0.850252	0.793063	0.586126	0.55	0.158824	0.99904	1.24669
RF_600_terraclimate_fold5	RF	600	terraclimate	5	internal	0.779667	0.730898	0.461797	0.35	0.115385	0.99179	0.845525
RF_600_terraclimate_fold5	RF	600	terraclimate	5	external	0.834283	0.777074	0.554147	0.47	0.123529	0.999532	1.12853
RF_600_worldclim_fold1	RF	600	worldclim	1	internal	0.790302	0.718496	0.436993	0.34	0.1	0.977417	0.991019
RF_600_worldclim_fold1	RF	600	worldclim	1	external	0.837451	0.775235	0.550469	0.44	0.0921569	0.999604	1.18778
RF_600_worldclim_fold2	RF	600	worldclim	2	internal	0.772058	0.735063	0.470125	0.42	0.158333	0.992306	0.852482
RF_600_worldclim_fold2	RF	600	worldclim	2	external	0.843848	0.778544	0.557089	0.45	0.103922	0.998128	1.19679
RF_600_worldclim_fold3	RF	600	worldclim	3	internal	0.778794	0.727723	0.455447	0.44	0.168142	0.99602	1.05474
RF_600_worldclim_fold3	RF	600	worldclim	3	external	0.832671	0.775642	0.551283	0.47	0.115686	0.999064	1.19017
RF_600_worldclim_fold4	RF	600	worldclim	4	internal	0.771971	0.733068	0.466137	0.3	0.0564516	0.986334	0.861634
RF_600_worldclim_fold4	RF	600	worldclim	4	external	0.847697	0.792816	0.585633	0.49	0.105882	0.998092	1.24552
RF_600_worldclim_fold5	RF	600	worldclim	5	internal	0.784774	0.736389	0.472779	0.36	0.115385	0.997965	0.939403
RF_600_worldclim_fold5	RF	600	worldclim	5	external	0.834022	0.777822	0.555645	0.47	0.119608	0.999556	1.15224
RF_700_bioclim_fold1	RF	700	bioclim	1	internal	0.77034	0.727943	0.455887	0.46	0.168317	0.995105	0.48037
RF_700_bioclim_fold1	RF	700	bioclim	1	external	0.814043	0.758268	0.516536	0.47	0.115686	0.999172	1.0017
RF_700_bioclim_fold2	RF	700	bioclim	2	internal	0.767731	0.721604	0.443207	0.32	0.0564516	0.988794	0.878027
RF_700_bioclim_fold2	RF	700	bioclim	2	external	0.804195	0.741471	0.482941	0.46	0.147059	0.998896	0.984306
RF_700_bioclim_fold3	RF	700	bioclim	3	internal	0.728882	0.704336	0.408672	0.28	0.0380952	0.932468	0.796436
RF_700_bioclim_fold3	RF	700	bioclim	3	external	0.801609	0.741765	0.483529	0.48	0.176471	0.999544	0.984218
RF_700_bioclim_fold4	RF	700	bioclim	4	internal	0.76473	0.723815	0.44763	0.42	0.134921	0.992439	0.80545
RF_700_bioclim_fold4	RF	700	bioclim	4	external	0.808499	0.73678	0.473559	0.47	0.160784	0.999736	0.989368
RF_700_bioclim_fold5	RF	700	bioclim	5	internal	0.75987	0.708894	0.417787	0.42	0.126984	0.995374	0.770838
RF_700_bioclim_fold5	RF	700	bioclim	5	external	0.80886	0.744326	0.488651	0.46	0.12549	0.99958	1.02143
RF_700_satellite_fold1	RF	700	satellite	1	internal	0.798116	0.737869	0.475738	0.51	0.217822	0.987558	0.970368
RF_700_satellite_fold1	RF	700	satellite	1	external	0.838908	0.774284	0.548568	0.49	0.129412	0.998824	1.20266
RF_700_satellite_fold2	RF	700	satellite	2	internal	0.801404	0.758136	0.516272	0.48	0.145161	0.993424	1.08506
RF_700_satellite_fold2	RF	700	satellite	2	external	0.835988	0.765321	0.530642	0.46	0.107843	0.999868	1.23016
RF_700_satellite_fold3	RF	700	satellite	3	internal	0.77745	0.720012	0.440024	0.3	0.0380952	0.992004	1.03614
RF_700_satellite_fold3	RF	700	satellite	3	external	0.832039	0.766866	0.533731	0.45	0.109804	0.998956	1.17824
RF_700_satellite_fold4	RF	700	satellite	4	internal	0.761375	0.696325	0.392649	0.26	0.047619	0.982937	0.849208
RF_700_satellite_fold4	RF	700	satellite	4	external	0.83041	0.767873	0.535746	0.52	0.186275	0.999604	1.14779
RF_700_satellite_fold5	RF	700	satellite	5	internal	0.759847	0.702749	0.405497	0.31	0.0873016	0.996876	0.790102
RF_700_satellite_fold5	RF	700	satellite	5	external	0.833737	0.768559	0.537118	0.49	0.154902	0.999364	1.15587
RF_700_terraclimate_fold1	RF	700	terraclimate	1	internal	0.787017	0.733598	0.467196	0.42	0.148515	0.995535	0.904468
RF_700_terraclimate_fold1	RF	700	terraclimate	1	external	0.842478	0.78388	0.56776	0.51	0.129412	0.999724	1.2015
RF_700_terraclimate_fold2	RF	700	terraclimate	2	internal	0.786585	0.732665	0.465331	0.45	0.16129	0.981002	0.967369
RF_700_terraclimate_fold2	RF	700	terraclimate	2	external	0.84017	0.777371	0.554742	0.45	0.0764706	0.99988	1.22358
RF_700_terraclimate_fold3	RF	700	terraclimate	3	internal	0.77211	0.717144	0.434288	0.46	0.247619	0.990471	0.874799
RF_700_terraclimate_fold3	RF	700	terraclimate	3	external	0.835677	0.789394	0.578788	0.46	0.0666667	0.997396	1.16639
RF_700_terraclimate_fold4	RF	700	terraclimate	4	internal	0.756416	0.702152	0.404304	0.48	0.246032	0.993411	0.735788
RF_700_terraclimate_fold4	RF	700	terraclimate	4	external	0.837822	0.783301	0.566601	0.49	0.107843	0.999628	1.15139
RF_700_terraclimate_fold5	RF	700	terraclimate	5	internal	0.78595	0.740719	0.481438	0.44	0.142857	0.994753	0.898518
RF_700_terraclimate_fold5	RF	700	terraclimate	5	external	0.843976	0.790247	0.580493	0.52	0.119608	0.99952	1.22422
RF_700_worldclim_fold1	RF	700	worldclim	1	internal	0.793316	0.744214	0.488428	0.45	0.148515	0.992461	0.936997
RF_700_worldclim_fold1	RF	700	worldclim	1	external	0.846244	0.789192	0.578384	0.53	0.133333	0.994959	1.211
RF_700_worldclim_fold2	RF	700	worldclim	2	internal	0.796926	0.743612	0.487223	0.43	0.120968	0.995856	1.04581
RF_700_worldclim_fold2	RF	700	worldclim	2	external	0.841673	0.778408	0.556815	0.5	0.121569	0.99934	1.24767
RF_700_worldclim_fold3	RF	700	worldclim	3	internal	0.762104	0.709403	0.418805	0.34	0.0952381	0.997032	0.924166
RF_700_worldclim_fold3	RF	700	worldclim	3	external	0.832093	0.777172	0.554343	0.47	0.1	0.998536	1.17335
RF_700_worldclim_fold4	RF	700	worldclim	4	internal	0.762927	0.714009	0.428017	0.33	0.0793651	0.965877	0.808572
RF_700_worldclim_fold4	RF	700	worldclim	4	external	0.840356	0.778544	0.557089	0.48	0.103922	0.99988	1.20625
RF_700_worldclim_fold5	RF	700	worldclim	5	internal	0.784725	0.735819	0.471638	0.43	0.126984	0.994326	0.958558
RF_700_worldclim_fold5	RF	700	worldclim	5	external	0.841492	0.784575	0.56915	0.53	0.135294	0.996028	1.21798
RF_Europe_bioclim_fold1	RF	Europe	bioclim	1	internal	0.756925	0.725604	0.451209	0.34	0.0909091	0.993104	0.478263
RF_Europe_bioclim_fold1	RF	Europe	bioclim	1	external	0.799578	0.728268	0.456536	0.4	0.14902	0.999604	0.945457
RF_Europe_bioclim_fold2	RF	Europe	bioclim	2	internal	0.736075	0.690556	0.381112	0.27	0.0434783	0.987711	0.888537
RF_Europe_bioclim_fold2	RF	Europe	bioclim	2	external	0.808531	0.733758	0.467516	0.42	0.164706	0.999643	1.01009
RF_Europe_bioclim_fold3	RF	Europe	bioclim	3	internal	0.754232	0.702563	0.405126	0.32	0.144828	0.991849	0.748517
RF_Europe_bioclim_fold3	RF	Europe	bioclim	3	external	0.805548	0.733969	0.467938	0.42	0.168627	0.999876	0.972202
RF_Europe_bioclim_fold4	RF	Europe	bioclim	4	internal	0.782039	0.743078	0.486155	0.4	0.140351	0.989777	0.822836
RF_Europe_bioclim_fold4	RF	Europe	bioclim	4	external	0.804515	0.734941	0.469881	0.39	0.129412	0.999592	0.977256
RF_Europe_bioclim_fold5	RF	Europe	bioclim	5	internal	0.76481	0.722541	0.445081	0.46	0.196581	0.993819	0.790075
RF_Europe_bioclim_fold5	RF	Europe	bioclim	5	external	0.810818	0.736381	0.472763	0.42	0.141176	0.999844	1.02001
RF_Europe_satellite_fold1	RF	Europe	satellite	1	internal	0.779249	0.72493	0.44986	0.43	0.222222	0.985948	0.888527
RF_Europe_satellite_fold1	RF	Europe	satellite	1	external	0.837951	0.777959	0.555918	0.48	0.168627	0.994719	1.18788
RF_Europe_satellite_fold2	RF	Europe	satellite	2	internal	0.775799	0.705037	0.410074	0.3	0.0434783	0.998231	1.1687
RF_Europe_satellite_fold2	RF	Europe	satellite	2	external	0.840145	0.784076	0.568152	0.44	0.115686	0.999664	1.26345
RF_Europe_satellite_fold3	RF	Europe	satellite	3	internal	0.778961	0.726149	0.452297	0.28	0.0551724	0.996846	0.910794
RF_Europe_satellite_fold3	RF	Europe	satellite	3	external	0.84079	0.780416	0.560832	0.48	0.160784	0.999052	1.25204
RF_Europe_satellite_fold4	RF	Europe	satellite	4	internal	0.776056	0.719705	0.439409	0.47	0.280702	0.987297	0.901469
RF_Europe_satellite_fold4	RF	Europe	satellite	4	external	0.827189	0.770071	0.540143	0.47	0.164706	0.993051	1.15665
RF_Europe_satellite_fold5	RF	Europe	satellite	5	internal	0.790676	0.755375	0.51075	0.46	0.153846	0.991113	1.06119
RF_Europe_satellite_fold5	RF	Europe	satellite	5	external	0.84232	0.777724	0.555449	0.47	0.143137	0.998695	1.27462
RF_Europe_terraclimate_fold1	RF	Europe	terraclimate	1	internal	0.794108	0.751842	0.503683	0.39	0.10101	0.991974	0.963608
RF_Europe_terraclimate_fold1	RF	Europe	terraclimate	1	external	0.834888	0.776625	0.55325	0.5	0.170588	0.99958	1.162
RF_Europe_terraclimate_fold2	RF	Europe	terraclimate	2	internal	0.74804	0.682929	0.365859	0.23	0.0521739	0.948137	0.85468
RF_Europe_terraclimate_fold2	RF	Europe	terraclimate	2	external	0.837118	0.781444	0.562888	0.41	0.0686275	0.999468	1.19584
RF_Europe_terraclimate_fold3	RF	Europe	terraclimate	3	internal	0.771071	0.726809	0.453617	0.49	0.262069	0.954623	0.789329
RF_Europe_terraclimate_fold3	RF	Europe	terraclimate	3	external	0.839843	0.788815	0.577629	0.43	0.0784314	0.999076	1.18409
RF_Europe_terraclimate_fold4	RF	Europe	terraclimate	4	internal	0.792827	0.737895	0.47579	0.45	0.219298	0.997659	0.892992
RF_Europe_terraclimate_fold4	RF	Europe	terraclimate	4	external	0.824419	0.773518	0.547035	0.45	0.12549	0.997648	1.08107
RF_Europe_terraclimate_fold5	RF	Europe	terraclimate	5	internal	0.776536	0.731141	0.462282	0.36	0.119658	0.99525	0.874399
RF_Europe_terraclimate_fold5	RF	Europe	terraclimate	5	external	0.841053	0.77831	0.556619	0.51	0.178431	0.999436	1.20157
RF_Europe_worldclim_fold1	RF	Europe	worldclim	1	internal	0.780823	0.748405	0.496809	0.37	0.0808081	0.983753	0.866645
RF_Europe_worldclim_fold1	RF	Europe	worldclim	1	external	0.836147	0.764718	0.529436	0.41	0.0980392	0.997396	1.15229
RF_Europe_worldclim_fold2	RF	Europe	worldclim	2	internal	0.77221	0.712711	0.425422	0.47	0.252174	0.99483	1.08891
RF_Europe_worldclim_fold2	RF	Europe	worldclim	2	external	0.834233	0.76623	0.53246	0.46	0.141176	0.999364	1.19687
RF_Europe_worldclim_fold3	RF	Europe	worldclim	3	internal	0.773953	0.718681	0.437361	0.4	0.206897	0.990453	0.825685
RF_Europe_worldclim_fold3	RF	Europe	worldclim	3	external	0.838358	0.772341	0.544682	0.39	0.0745098	0.997336	1.1784
RF_Europe_worldclim_fold4	RF	Europe	worldclim	4	internal	0.789825	0.741903	0.483806	0.38	0.131579	0.998299	0.951558
RF_Europe_worldclim_fold4	RF	Europe	worldclim	4	external	0.82143	0.762038	0.524076	0.39	0.0745098	0.999196	1.10032
RF_Europe_worldclim_fold5	RF	Europe	worldclim	5	internal	0.800256	0.743059	0.486118	0.43	0.188034	0.995844	1.11475
RF_Europe_worldclim_fold5	RF	Europe	worldclim	5	external	0.839888	0.785413	0.570826	0.48	0.137255	0.997396	1.21097

## Sheet: Dermacentor_reticulatus
model	Model	Training_Extent	Variable	Fold	Type	AUC	sTSS	TSS	Thresh	OR	Boyce	Miller
GAM_100_bioclim_fold1	GAM	100	bioclim	1	internal	0.572749	0.567389	0.134778	0.51	0.472222	0.576538	0.870652
GAM_100_bioclim_fold1	GAM	100	bioclim	1	external	0.635931	0.632305	0.26461	0.48	0.290076	0.608725	0.695262
GAM_100_bioclim_fold2	GAM	100	bioclim	2	internal	0.562183	0.581172	0.162344	0.4	0.162162	0.774173	0.444668
GAM_100_bioclim_fold2	GAM	100	bioclim	2	external	0.789951	0.735856	0.471712	0.42	0.0916031	0.801626	1.36888
GAM_100_bioclim_fold3	GAM	100	bioclim	3	internal	0.644038	0.626458	0.252916	0.48	0.25	0.933906	1.58884
GAM_100_bioclim_fold3	GAM	100	bioclim	3	external	0.681242	0.651069	0.302137	0.49	0.290076	0.757783	1.28051
GAM_100_bioclim_fold4	GAM	100	bioclim	4	internal	0.633652	0.628213	0.256426	0.54	0.269231	0.965584	1.88766
GAM_100_bioclim_fold4	GAM	100	bioclim	4	external	0.60624	0.591547	0.183094	0.47	0.229008	0.587422	0.64177
GAM_100_bioclim_fold5	GAM	100	bioclim	5	internal	0.513077	0.555839	0.111679	0.53	0.548387	-0.287145	0.158378
GAM_100_bioclim_fold5	GAM	100	bioclim	5	external	0.647034	0.635674	0.271349	0.5	0.374046	0.676944	0.821524
GAM_100_satellite_fold1	GAM	100	satellite	1	internal	0.611025	0.63879	0.277581	0.54	0.5	0.790921	0.741494
GAM_100_satellite_fold1	GAM	100	satellite	1	external	0.630673	0.634689	0.269378	0.4	0.137405	0.53638	0.251858
GAM_100_satellite_fold2	GAM	100	satellite	2	internal	0.599809	0.601013	0.202027	0.41	0.216216	0.758522	0.110923
GAM_100_satellite_fold2	GAM	100	satellite	2	external	0.709505	0.673328	0.346656	0.41	0.122137	0.644668	0.662748
GAM_100_satellite_fold3	GAM	100	satellite	3	internal	0.618373	0.640813	0.281627	0.43	0.15	0.798939	0.473906
GAM_100_satellite_fold3	GAM	100	satellite	3	external	0.687602	0.645368	0.290736	0.4	0.152672	0.80962	0.799857
GAM_100_satellite_fold4	GAM	100	satellite	4	internal	0.615958	0.619745	0.23949	0.52	0.384615	0.592849	0.457932
GAM_100_satellite_fold4	GAM	100	satellite	4	external	0.628519	0.640513	0.281026	0.42	0.129771	0.378674	0.301859
GAM_100_satellite_fold5	GAM	100	satellite	5	internal	0.572536	0.575837	0.151673	0.56	0.612903	0.541406	0.417305
GAM_100_satellite_fold5	GAM	100	satellite	5	external	0.661794	0.644967	0.289933	0.41	0.152672	0.622382	0.477993
GAM_100_terraclimate_fold1	GAM	100	terraclimate	1	internal	0.536639	0.550036	0.100071	0.62	0.805556	0.675525	0.391209
GAM_100_terraclimate_fold1	GAM	100	terraclimate	1	external	0.760774	0.728165	0.456329	0.42	0.122137	0.692986	0.82508
GAM_100_terraclimate_fold2	GAM	100	terraclimate	2	internal	0.622235	0.633278	0.266555	0.51	0.351351	0.858515	0.662901
GAM_100_terraclimate_fold2	GAM	100	terraclimate	2	external	0.801737	0.762705	0.525411	0.47	0.175573	0.78455	0.861208
GAM_100_terraclimate_fold3	GAM	100	terraclimate	3	internal	0.653273	0.665992	0.331983	0.46	0.25	0.846985	0.506767
GAM_100_terraclimate_fold3	GAM	100	terraclimate	3	external	0.837442	0.771836	0.543673	0.44	0.175573	0.846329	1.1374
GAM_100_terraclimate_fold4	GAM	100	terraclimate	4	internal	0.646158	0.660065	0.32013	0.47	0.0384615	0.878802	1.01552
GAM_100_terraclimate_fold4	GAM	100	terraclimate	4	external	0.7522	0.716205	0.43241	0.45	0.160305	0.802297	0.92561
GAM_100_terraclimate_fold5	GAM	100	terraclimate	5	internal	0.511462	0.553746	0.107491	0.42	0.129032	0.242204	0.230791
GAM_100_terraclimate_fold5	GAM	100	terraclimate	5	external	0.787894	0.728594	0.457187	0.49	0.267176	0.759182	1.00571
GAM_100_worldclim_fold1	GAM	100	worldclim	1	internal	0.571124	0.572872	0.145744	0.6	0.722222	0.809778	0.611775
GAM_100_worldclim_fold1	GAM	100	worldclim	1	external	0.674939	0.656132	0.312264	0.51	0.29771	0.661674	0.561277
GAM_100_worldclim_fold2	GAM	100	worldclim	2	internal	0.578781	0.591243	0.182486	0.41	0.351351	0.667255	0.453092
GAM_100_worldclim_fold2	GAM	100	worldclim	2	external	0.763892	0.732125	0.464249	0.49	0.229008	0.845833	0.811647
GAM_100_worldclim_fold3	GAM	100	worldclim	3	internal	0.68383	0.704407	0.408814	0.57	0.4	0.200601	1.11882
GAM_100_worldclim_fold3	GAM	100	worldclim	3	external	0.771571	0.728921	0.457843	0.49	0.21374	0.984926	1.56143
GAM_100_worldclim_fold4	GAM	100	worldclim	4	internal	0.675119	0.651964	0.303929	0.58	0.384615	0.989839	1.5464
GAM_100_worldclim_fold4	GAM	100	worldclim	4	external	0.63058	0.613657	0.227315	0.55	0.458015	0.871047	0.622039
GAM_100_worldclim_fold5	GAM	100	worldclim	5	internal	0.498847	0.549824	0.0996487	0.62	0.741935	-0.275746	0.0435023
GAM_100_worldclim_fold5	GAM	100	worldclim	5	external	0.762957	0.709351	0.418703	0.53	0.320611	0.97637	1.30479
GAM_200_bioclim_fold1	GAM	200	bioclim	1	internal	0.754319	0.748511	0.497021	0.6	0.318182	0.498081	2.04968
GAM_200_bioclim_fold1	GAM	200	bioclim	1	external	0.854508	0.78566	0.57132	0.47	0.122137	0.870349	2.04614
GAM_200_bioclim_fold2	GAM	200	bioclim	2	internal	0.713195	0.698987	0.397974	0.56	0.285714	0.96532	1.68646
GAM_200_bioclim_fold2	GAM	200	bioclim	2	external	0.857002	0.790546	0.581092	0.46	0.0839695	0.866064	2.15375
GAM_200_bioclim_fold3	GAM	200	bioclim	3	internal	0.585208	0.598998	0.197996	0.35	0.0277778	0.880515	0.525109
GAM_200_bioclim_fold3	GAM	200	bioclim	3	external	0.860578	0.79953	0.59906	0.44	0.0763359	0.863616	1.71539
GAM_200_bioclim_fold4	GAM	200	bioclim	4	internal	0.572596	0.578285	0.156571	0.46	0.361111	0.783693	0.254829
GAM_200_bioclim_fold4	GAM	200	bioclim	4	external	0.84187	0.792136	0.584272	0.46	0.114504	0.803333	1.15629
GAM_200_bioclim_fold5	GAM	200	bioclim	5	internal	0.546222	0.603882	0.207765	0.57	0.619048	-0.0133303	0.620825
GAM_200_bioclim_fold5	GAM	200	bioclim	5	external	0.795511	0.732287	0.464574	0.52	0.305344	0.88901	1.4907
GAM_200_satellite_fold1	GAM	200	satellite	1	internal	0.71643	0.698588	0.397176	0.57	0.363636	0.896481	0.634005
GAM_200_satellite_fold1	GAM	200	satellite	1	external	0.839494	0.766908	0.533817	0.45	0.198473	0.994743	1.13038
GAM_200_satellite_fold2	GAM	200	satellite	2	internal	0.680091	0.661492	0.322983	0.52	0.342857	0.895692	0.250874
GAM_200_satellite_fold2	GAM	200	satellite	2	external	0.829492	0.765824	0.531647	0.44	0.160305	0.974212	1.06539
GAM_200_satellite_fold3	GAM	200	satellite	3	internal	0.652996	0.630961	0.261923	0.4	0.138889	0.909592	0.420434
GAM_200_satellite_fold3	GAM	200	satellite	3	external	0.856582	0.791584	0.583168	0.44	0.114504	0.962721	1.33088
GAM_200_satellite_fold4	GAM	200	satellite	4	internal	0.631562	0.61414	0.22828	0.46	0.361111	0.962964	0.557988
GAM_200_satellite_fold4	GAM	200	satellite	4	external	0.83848	0.77634	0.552681	0.46	0.198473	0.965764	1.12898
GAM_200_satellite_fold5	GAM	200	satellite	5	internal	0.537345	0.59469	0.18938	0.47	0.428571	0.600531	-0.0104803
GAM_200_satellite_fold5	GAM	200	satellite	5	external	0.848922	0.792773	0.585546	0.43	0.145038	0.992499	1.27188
GAM_200_terraclimate_fold1	GAM	200	terraclimate	1	internal	0.741332	0.718158	0.436316	0.53	0.272727	0.822903	1.04088
GAM_200_terraclimate_fold1	GAM	200	terraclimate	1	external	0.84416	0.780763	0.561526	0.47	0.183206	0.989208	1.19456
GAM_200_terraclimate_fold2	GAM	200	terraclimate	2	internal	0.681139	0.655393	0.310787	0.48	0.142857	0.980088	0.932785
GAM_200_terraclimate_fold2	GAM	200	terraclimate	2	external	0.853617	0.794973	0.589946	0.48	0.160305	0.99802	1.38278
GAM_200_terraclimate_fold3	GAM	200	terraclimate	3	internal	0.660578	0.646119	0.292237	0.51	0.333333	0.958528	1.06452
GAM_200_terraclimate_fold3	GAM	200	terraclimate	3	external	0.872717	0.7973	0.5946	0.45	0.122137	0.998224	1.60458
GAM_200_terraclimate_fold4	GAM	200	terraclimate	4	internal	0.605899	0.62088	0.241759	0.45	0.388889	0.888155	0.184772
GAM_200_terraclimate_fold4	GAM	200	terraclimate	4	external	0.856247	0.7859	0.5718	0.51	0.244275	0.984254	0.744156
GAM_200_terraclimate_fold5	GAM	200	terraclimate	5	internal	0.50063	0.576758	0.153515	0.69	0.761905	-0.162853	-0.0200893
GAM_200_terraclimate_fold5	GAM	200	terraclimate	5	external	0.845966	0.807357	0.614714	0.49	0.175573	0.984842	1.26195
GAM_200_worldclim_fold1	GAM	200	worldclim	1	internal	0.721941	0.700346	0.400691	0.56	0.318182	0.925319	1.28843
GAM_200_worldclim_fold1	GAM	200	worldclim	1	external	0.800071	0.744154	0.488308	0.54	0.251908	0.961599	1.3762
GAM_200_worldclim_fold2	GAM	200	worldclim	2	internal	0.728621	0.702458	0.404915	0.6	0.285714	0.914115	1.48331
GAM_200_worldclim_fold2	GAM	200	worldclim	2	external	0.815612	0.766573	0.533146	0.57	0.267176	0.939334	1.55015
GAM_200_worldclim_fold3	GAM	200	worldclim	3	internal	0.586843	0.594939	0.189878	0.52	0.472222	0.920507	0.466032
GAM_200_worldclim_fold3	GAM	200	worldclim	3	external	0.846271	0.790295	0.580591	0.51	0.183206	0.954167	1.60495
GAM_200_worldclim_fold4	GAM	200	worldclim	4	internal	0.644278	0.638998	0.277996	0.38	0.25	0.919001	0.528635
GAM_200_worldclim_fold4	GAM	200	worldclim	4	external	0.802853	0.75298	0.50596	0.45	0.160305	0.957528	0.995225
GAM_200_worldclim_fold5	GAM	200	worldclim	5	internal	0.539865	0.594813	0.189627	0.67	0.714286	-0.416707	0.197057
GAM_200_worldclim_fold5	GAM	200	worldclim	5	external	0.828839	0.765616	0.531231	0.56	0.274809	0.928104	1.33039
GAM_300_bioclim_fold1	GAM	300	bioclim	1	internal	0.650295	0.620066	0.240132	0.36	0.0909091	0.923302	0.884496
GAM_300_bioclim_fold1	GAM	300	bioclim	1	external	0.862443	0.795883	0.591767	0.48	0.145038	0.890672	1.78991
GAM_300_bioclim_fold2	GAM	300	bioclim	2	internal	0.703984	0.69148	0.38296	0.56	0.36	0.834109	1.10936
GAM_300_bioclim_fold2	GAM	300	bioclim	2	external	0.873733	0.822362	0.644724	0.54	0.167939	0.952715	1.90565
GAM_300_bioclim_fold3	GAM	300	bioclim	3	internal	0.670434	0.637428	0.274856	0.62	0.5	0.966675	0.954356
GAM_300_bioclim_fold3	GAM	300	bioclim	3	external	0.873386	0.814701	0.629403	0.52	0.137405	0.959592	1.68549
GAM_300_bioclim_fold4	GAM	300	bioclim	4	internal	0.679258	0.648794	0.297589	0.62	0.46875	0.782486	0.97165
GAM_300_bioclim_fold4	GAM	300	bioclim	4	external	0.881623	0.833805	0.66761	0.57	0.160305	0.976701	1.9147
GAM_300_bioclim_fold5	GAM	300	bioclim	5	internal	0.587192	0.602468	0.204935	0.37	0.108108	0.77449	0.453147
GAM_300_bioclim_fold5	GAM	300	bioclim	5	external	0.87458	0.813451	0.626902	0.49	0.129771	0.976979	1.60332
GAM_300_satellite_fold1	GAM	300	satellite	1	internal	0.617945	0.613279	0.226558	0.77	0.727273	0.53346	0.510902
GAM_300_satellite_fold1	GAM	300	satellite	1	external	0.867829	0.795802	0.591605	0.4	0.10687	0.99586	1.22876
GAM_300_satellite_fold2	GAM	300	satellite	2	internal	0.694173	0.668858	0.337716	0.61	0.48	0.828777	0.677184
GAM_300_satellite_fold2	GAM	300	satellite	2	external	0.87497	0.809163	0.618326	0.41	0.0763359	0.995265	1.26061
GAM_300_satellite_fold3	GAM	300	satellite	3	internal	0.696959	0.682725	0.365449	0.5	0.147059	0.846734	0.180453
GAM_300_satellite_fold3	GAM	300	satellite	3	external	0.861294	0.804744	0.609488	0.43	0.0839695	0.996565	1.15203
GAM_300_satellite_fold4	GAM	300	satellite	4	internal	0.737619	0.706677	0.413353	0.55	0.3125	0.886249	0.96562
GAM_300_satellite_fold4	GAM	300	satellite	4	external	0.870817	0.797585	0.59517	0.39	0.0534351	0.991871	1.35245
GAM_300_satellite_fold5	GAM	300	satellite	5	internal	0.631008	0.627064	0.254127	0.51	0.459459	0.822645	0.33181
GAM_300_satellite_fold5	GAM	300	satellite	5	external	0.877337	0.805624	0.611248	0.42	0.129771	0.999641	1.04609
GAM_300_terraclimate_fold1	GAM	300	terraclimate	1	internal	0.59207	0.604617	0.209234	0.47	0.5	0.652122	0.301227
GAM_300_terraclimate_fold1	GAM	300	terraclimate	1	external	0.873894	0.808565	0.61713	0.47	0.167939	0.969264	1.33459
GAM_300_terraclimate_fold2	GAM	300	terraclimate	2	internal	0.738658	0.724659	0.449319	0.49	0.16	0.946901	0.992785
GAM_300_terraclimate_fold2	GAM	300	terraclimate	2	external	0.877844	0.813987	0.627975	0.51	0.160305	0.999159	1.47862
GAM_300_terraclimate_fold3	GAM	300	terraclimate	3	internal	0.687092	0.674065	0.34813	0.53	0.147059	0.880723	0.93523
GAM_300_terraclimate_fold3	GAM	300	terraclimate	3	external	0.875215	0.807531	0.615061	0.48	0.129771	0.992343	1.54143
GAM_300_terraclimate_fold4	GAM	300	terraclimate	4	internal	0.7256	0.694531	0.389062	0.57	0.3125	0.960312	1.10619
GAM_300_terraclimate_fold4	GAM	300	terraclimate	4	external	0.870547	0.794872	0.589745	0.48	0.160305	0.998071	1.42187
GAM_300_terraclimate_fold5	GAM	300	terraclimate	5	internal	0.6625	0.663631	0.327262	0.42	0.216216	0.776699	0.470023
GAM_300_terraclimate_fold5	GAM	300	terraclimate	5	external	0.885113	0.814543	0.629086	0.48	0.152672	0.990462	1.10182
GAM_300_worldclim_fold1	GAM	300	worldclim	1	internal	0.592115	0.600219	0.200438	0.5	0.409091	0.511177	0.45488
GAM_300_worldclim_fold1	GAM	300	worldclim	1	external	0.871032	0.806917	0.613834	0.51	0.152672	0.974496	2.01694
GAM_300_worldclim_fold2	GAM	300	worldclim	2	internal	0.676805	0.647506	0.295013	0.47	0.28	0.926614	0.949426
GAM_300_worldclim_fold2	GAM	300	worldclim	2	external	0.858743	0.794016	0.588031	0.51	0.167939	0.952583	1.7981
GAM_300_worldclim_fold3	GAM	300	worldclim	3	internal	0.648191	0.640126	0.280251	0.58	0.382353	0.552772	0.702834
GAM_300_worldclim_fold3	GAM	300	worldclim	3	external	0.866037	0.808391	0.616783	0.5	0.114504	0.904421	1.7958
GAM_300_worldclim_fold4	GAM	300	worldclim	4	internal	0.753741	0.695407	0.390815	0.55	0.28125	0.972154	1.90896
GAM_300_worldclim_fold4	GAM	300	worldclim	4	external	0.86918	0.802467	0.604935	0.5	0.122137	0.980717	2.30581
GAM_300_worldclim_fold5	GAM	300	worldclim	5	internal	0.611633	0.604186	0.208373	0.54	0.540541	0.901348	0.384746
GAM_300_worldclim_fold5	GAM	300	worldclim	5	external	0.854229	0.797439	0.594878	0.47	0.145038	0.977435	1.3941
GAM_400_bioclim_fold1	GAM	400	bioclim	1	internal	0.699721	0.673396	0.346792	0.36	0.115385	0.961029	0.752155
GAM_400_bioclim_fold1	GAM	400	bioclim	1	external	0.880819	0.829042	0.658085	0.55	0.152672	0.981674	1.55657
GAM_400_bioclim_fold2	GAM	400	bioclim	2	internal	0.677116	0.666889	0.333779	0.66	0.5	0.808761	0.83503
GAM_400_bioclim_fold2	GAM	400	bioclim	2	external	0.88217	0.830505	0.66101	0.55	0.137405	0.994143	1.7497
GAM_400_bioclim_fold3	GAM	400	bioclim	3	internal	0.66083	0.623513	0.247027	0.64	0.552632	0.955104	0.733674
GAM_400_bioclim_fold3	GAM	400	bioclim	3	external	0.879626	0.824589	0.649177	0.54	0.129771	0.996556	1.66511
GAM_400_bioclim_fold4	GAM	400	bioclim	4	internal	0.742655	0.701145	0.40229	0.57	0.375	0.98837	1.43733
GAM_400_bioclim_fold4	GAM	400	bioclim	4	external	0.878488	0.830247	0.660493	0.56	0.152672	0.993111	1.91786
GAM_400_bioclim_fold5	GAM	400	bioclim	5	internal	0.701909	0.662741	0.325482	0.46	0.25	0.928793	1.1773
GAM_400_bioclim_fold5	GAM	400	bioclim	5	external	0.872096	0.812451	0.624903	0.5	0.122137	0.987888	1.67112
GAM_400_satellite_fold1	GAM	400	satellite	1	internal	0.723635	0.685094	0.370187	0.57	0.423077	0.945852	0.60758
GAM_400_satellite_fold1	GAM	400	satellite	1	external	0.877445	0.812011	0.624022	0.45	0.0992366	0.99736	1.1892
GAM_400_satellite_fold2	GAM	400	satellite	2	internal	0.730995	0.687734	0.375468	0.68	0.5	0.952563	0.546653
GAM_400_satellite_fold2	GAM	400	satellite	2	external	0.876044	0.812258	0.624516	0.45	0.10687	0.993568	1.14202
GAM_400_satellite_fold3	GAM	400	satellite	3	internal	0.686607	0.665668	0.331336	0.56	0.315789	0.896669	0.547626
GAM_400_satellite_fold3	GAM	400	satellite	3	external	0.872314	0.799719	0.599439	0.42	0.0992366	0.999109	1.06638
GAM_400_satellite_fold4	GAM	400	satellite	4	internal	0.774231	0.740433	0.480866	0.56	0.25	0.973716	1.06405
GAM_400_satellite_fold4	GAM	400	satellite	4	external	0.871753	0.804111	0.608223	0.48	0.145038	0.9985	1.24579
GAM_400_satellite_fold5	GAM	400	satellite	5	internal	0.657224	0.659172	0.318344	0.57	0.416667	0.838777	0.221423
GAM_400_satellite_fold5	GAM	400	satellite	5	external	0.864955	0.80738	0.61476	0.47	0.129771	0.995692	0.985439
GAM_400_terraclimate_fold1	GAM	400	terraclimate	1	internal	0.726345	0.707334	0.414667	0.35	0.115385	0.828336	0.739161
GAM_400_terraclimate_fold1	GAM	400	terraclimate	1	external	0.882832	0.816222	0.632443	0.47	0.10687	0.996484	1.37352
GAM_400_terraclimate_fold2	GAM	400	terraclimate	2	internal	0.764996	0.707437	0.414875	0.51	0.230769	0.988519	0.939183
GAM_400_terraclimate_fold2	GAM	400	terraclimate	2	external	0.883236	0.811965	0.62393	0.44	0.0916031	0.996144	1.20825
GAM_400_terraclimate_fold3	GAM	400	terraclimate	3	internal	0.696642	0.666724	0.333448	0.5	0.236842	0.985113	0.744391
GAM_400_terraclimate_fold3	GAM	400	terraclimate	3	external	0.879361	0.806577	0.613155	0.49	0.129771	0.983609	1.3961
GAM_400_terraclimate_fold4	GAM	400	terraclimate	4	internal	0.761658	0.738263	0.476527	0.4	0.0416667	0.788198	0.987086
GAM_400_terraclimate_fold4	GAM	400	terraclimate	4	external	0.870483	0.808716	0.617431	0.53	0.167939	0.996438	1.20792
GAM_400_terraclimate_fold5	GAM	400	terraclimate	5	internal	0.678221	0.682191	0.364383	0.65	0.416667	0.561187	0.469784
GAM_400_terraclimate_fold5	GAM	400	terraclimate	5	external	0.870975	0.811714	0.623429	0.56	0.19084	0.978176	1.17054
GAM_400_worldclim_fold1	GAM	400	worldclim	1	internal	0.676285	0.661538	0.323077	0.69	0.576923	0.707292	0.809557
GAM_400_worldclim_fold1	GAM	400	worldclim	1	external	0.890351	0.824465	0.64893	0.49	0.0763359	0.883769	2.02157
GAM_400_worldclim_fold2	GAM	400	worldclim	2	internal	0.674033	0.706903	0.413806	0.5	0.230769	0.766652	0.446375
GAM_400_worldclim_fold2	GAM	400	worldclim	2	external	0.874917	0.806424	0.612847	0.58	0.236641	0.968218	1.60505
GAM_400_worldclim_fold3	GAM	400	worldclim	3	internal	0.691729	0.669652	0.339304	0.55	0.315789	0.881951	0.866778
GAM_400_worldclim_fold3	GAM	400	worldclim	3	external	0.867677	0.795613	0.591227	0.53	0.183206	0.9961	1.80508
GAM_400_worldclim_fold4	GAM	400	worldclim	4	internal	0.647898	0.634698	0.269396	0.59	0.458333	0.870531	0.62653
GAM_400_worldclim_fold4	GAM	400	worldclim	4	external	0.847721	0.781596	0.563193	0.46	0.122137	0.974053	1.4848
GAM_400_worldclim_fold5	GAM	400	worldclim	5	internal	0.640629	0.638324	0.276648	0.57	0.444444	0.868474	0.438959
GAM_400_worldclim_fold5	GAM	400	worldclim	5	external	0.860307	0.803197	0.606394	0.52	0.167939	0.897726	1.37753
GAM_500_bioclim_fold1	GAM	500	bioclim	1	internal	0.743268	0.676246	0.352493	0.65	0.454545	0.971381	1.14359
GAM_500_bioclim_fold1	GAM	500	bioclim	1	external	0.885885	0.83864	0.677281	0.57	0.122137	0.995332	1.72298
GAM_500_bioclim_fold2	GAM	500	bioclim	2	internal	0.722404	0.667211	0.334422	0.37	0.0666667	0.972517	0.963092
GAM_500_bioclim_fold2	GAM	500	bioclim	2	external	0.881052	0.833369	0.666737	0.56	0.129771	0.995844	1.58062
GAM_500_bioclim_fold3	GAM	500	bioclim	3	internal	0.707428	0.652071	0.304142	0.52	0.391304	0.84314	0.797354
GAM_500_bioclim_fold3	GAM	500	bioclim	3	external	0.879277	0.822513	0.645025	0.57	0.167939	0.993771	1.62702
GAM_500_bioclim_fold4	GAM	500	bioclim	4	internal	0.679554	0.682077	0.364155	0.36	0.12	0.795825	0.607283
GAM_500_bioclim_fold4	GAM	500	bioclim	4	external	0.88354	0.830092	0.660184	0.59	0.160305	0.995797	1.49283
GAM_500_bioclim_fold5	GAM	500	bioclim	5	internal	0.725128	0.673548	0.347096	0.61	0.421053	0.919984	0.906246
GAM_500_bioclim_fold5	GAM	500	bioclim	5	external	0.882371	0.827996	0.655993	0.57	0.137405	0.996196	1.62164
GAM_500_satellite_fold1	GAM	500	satellite	1	internal	0.778886	0.728935	0.457869	0.58	0.242424	0.97484	0.981807
GAM_500_satellite_fold1	GAM	500	satellite	1	external	0.878882	0.816345	0.63269	0.46	0.0610687	0.975746	1.22504
GAM_500_satellite_fold2	GAM	500	satellite	2	internal	0.756443	0.709074	0.418149	0.51	0.266667	0.978748	0.862265
GAM_500_satellite_fold2	GAM	500	satellite	2	external	0.8792	0.820849	0.641698	0.46	0.0839695	0.978627	1.1424
GAM_500_satellite_fold3	GAM	500	satellite	3	internal	0.67156	0.649384	0.298768	0.71	0.565217	0.789353	0.317927
GAM_500_satellite_fold3	GAM	500	satellite	3	external	0.879683	0.812748	0.625497	0.5	0.129771	0.985281	1.05022
GAM_500_satellite_fold4	GAM	500	satellite	4	internal	0.664765	0.672007	0.344014	0.4	0.2	0.485608	0.361134
GAM_500_satellite_fold4	GAM	500	satellite	4	external	0.873374	0.810649	0.621298	0.46	0.114504	0.999268	0.970013
GAM_500_satellite_fold5	GAM	500	satellite	5	internal	0.75288	0.725683	0.451367	0.62	0.342105	0.955862	0.487977
GAM_500_satellite_fold5	GAM	500	satellite	5	external	0.874002	0.814574	0.629147	0.48	0.0916031	0.989643	1.19032
GAM_500_terraclimate_fold1	GAM	500	terraclimate	1	internal	0.804159	0.762268	0.524536	0.54	0.121212	0.987759	1.01146
GAM_500_terraclimate_fold1	GAM	500	terraclimate	1	external	0.881659	0.810641	0.621283	0.52	0.129771	0.994503	1.30572
GAM_500_terraclimate_fold2	GAM	500	terraclimate	2	internal	0.683646	0.660768	0.321537	0.3	0.166667	0.894491	0.430042
GAM_500_terraclimate_fold2	GAM	500	terraclimate	2	external	0.87982	0.817808	0.635616	0.51	0.145038	0.996475	1.0849
GAM_500_terraclimate_fold3	GAM	500	terraclimate	3	internal	0.715502	0.6626	0.3252	0.33	0.173913	0.926817	0.648118
GAM_500_terraclimate_fold3	GAM	500	terraclimate	3	external	0.880005	0.810283	0.620566	0.64	0.244275	0.96705	1.30263
GAM_500_terraclimate_fold4	GAM	500	terraclimate	4	internal	0.726972	0.70081	0.40162	0.4	0.16	0.957967	0.719182
GAM_500_terraclimate_fold4	GAM	500	terraclimate	4	external	0.880642	0.810672	0.621344	0.43	0.0687023	0.992247	1.3294
GAM_500_terraclimate_fold5	GAM	500	terraclimate	5	internal	0.76341	0.742662	0.485324	0.55	0.157895	0.987482	0.952678
GAM_500_terraclimate_fold5	GAM	500	terraclimate	5	external	0.873106	0.815735	0.631471	0.49	0.0763359	0.993148	1.35146
GAM_500_worldclim_fold1	GAM	500	worldclim	1	internal	0.727468	0.694721	0.389443	0.68	0.454545	0.944218	0.614696
GAM_500_worldclim_fold1	GAM	500	worldclim	1	external	0.875416	0.813953	0.627905	0.53	0.129771	0.989832	1.4525
GAM_500_worldclim_fold2	GAM	500	worldclim	2	internal	0.734321	0.712795	0.42559	0.45	0.166667	0.897065	0.783391
GAM_500_worldclim_fold2	GAM	500	worldclim	2	external	0.877399	0.812432	0.624864	0.55	0.160305	0.977613	1.54767
GAM_500_worldclim_fold3	GAM	500	worldclim	3	internal	0.624123	0.643946	0.287892	0.52	0.347826	0.647454	0.416388
GAM_500_worldclim_fold3	GAM	500	worldclim	3	external	0.876513	0.811352	0.622703	0.6	0.21374	0.981305	1.61575
GAM_500_worldclim_fold4	GAM	500	worldclim	4	internal	0.655516	0.683744	0.367488	0.5	0.2	0.848567	0.593879
GAM_500_worldclim_fold4	GAM	500	worldclim	4	external	0.882955	0.82345	0.6469	0.52	0.0992366	0.847024	1.71767
GAM_500_worldclim_fold5	GAM	500	worldclim	5	internal	0.716642	0.709527	0.419053	0.52	0.184211	0.955979	0.854932
GAM_500_worldclim_fold5	GAM	500	worldclim	5	external	0.871163	0.814663	0.629325	0.51	0.114504	0.951227	1.53699
GAM_600_bioclim_fold1	GAM	600	bioclim	1	internal	0.734961	0.717573	0.435146	0.34	0.0333333	0.828134	0.825152
GAM_600_bioclim_fold1	GAM	600	bioclim	1	external	0.88752	0.834411	0.668821	0.6	0.152672	0.996277	1.56946
GAM_600_bioclim_fold2	GAM	600	bioclim	2	internal	0.682015	0.670558	0.341115	0.36	0.133333	0.688439	0.506514
GAM_600_bioclim_fold2	GAM	600	bioclim	2	external	0.886391	0.835877	0.671754	0.59	0.129771	0.995995	1.22598
GAM_600_bioclim_fold3	GAM	600	bioclim	3	internal	0.772763	0.705372	0.410743	0.57	0.26087	0.986117	1.13362
GAM_600_bioclim_fold3	GAM	600	bioclim	3	external	0.880943	0.824782	0.649563	0.59	0.145038	0.995488	1.56556
GAM_600_bioclim_fold4	GAM	600	bioclim	4	internal	0.782062	0.758022	0.516043	0.64	0.296296	0.929147	1.29934
GAM_600_bioclim_fold4	GAM	600	bioclim	4	external	0.883744	0.830466	0.660933	0.57	0.114504	0.997312	1.56328
GAM_600_bioclim_fold5	GAM	600	bioclim	5	internal	0.724646	0.689296	0.378592	0.44	0.217391	0.95099	0.88651
GAM_600_bioclim_fold5	GAM	600	bioclim	5	external	0.88455	0.82494	0.64988	0.57	0.129771	0.994298	1.65539
GAM_600_satellite_fold1	GAM	600	satellite	1	internal	0.750041	0.714586	0.429172	0.45	0.2	0.914833	0.70881
GAM_600_satellite_fold1	GAM	600	satellite	1	external	0.885743	0.827931	0.655861	0.48	0.0687023	0.981158	1.13641
GAM_600_satellite_fold2	GAM	600	satellite	2	internal	0.738199	0.694208	0.388417	0.33	0.0666667	0.916964	0.52564
GAM_600_satellite_fold2	GAM	600	satellite	2	external	0.893592	0.831292	0.662584	0.49	0.0687023	0.984691	1.2703
GAM_600_satellite_fold3	GAM	600	satellite	3	internal	0.780813	0.756269	0.512539	0.59	0.173913	0.948308	0.977407
GAM_600_satellite_fold3	GAM	600	satellite	3	external	0.87321	0.816144	0.632289	0.48	0.0610687	0.967861	1.17724
GAM_600_satellite_fold4	GAM	600	satellite	4	internal	0.781681	0.733564	0.467128	0.52	0.185185	0.952353	0.557447
GAM_600_satellite_fold4	GAM	600	satellite	4	external	0.871581	0.805049	0.610098	0.46	0.0763359	0.981206	1.05096
GAM_600_satellite_fold5	GAM	600	satellite	5	internal	0.730219	0.678651	0.357302	0.59	0.434783	0.88064	0.292917
GAM_600_satellite_fold5	GAM	600	satellite	5	external	0.861311	0.801232	0.602464	0.42	0.0839695	0.957712	0.811385
GAM_600_terraclimate_fold1	GAM	600	terraclimate	1	internal	0.794561	0.767037	0.534075	0.4	0.0666667	0.961789	0.870169
GAM_600_terraclimate_fold1	GAM	600	terraclimate	1	external	0.887308	0.819139	0.638279	0.49	0.0916031	0.988911	1.3081
GAM_600_terraclimate_fold2	GAM	600	terraclimate	2	internal	0.756942	0.725593	0.451186	0.39	0.0888889	0.933324	0.773981
GAM_600_terraclimate_fold2	GAM	600	terraclimate	2	external	0.879103	0.821135	0.642269	0.55	0.114504	0.996676	1.27708
GAM_600_terraclimate_fold3	GAM	600	terraclimate	3	internal	0.804769	0.762539	0.525077	0.73	0.347826	0.781593	1.2834
GAM_600_terraclimate_fold3	GAM	600	terraclimate	3	external	0.872829	0.808634	0.617269	0.55	0.129771	0.991766	1.25594
GAM_600_terraclimate_fold4	GAM	600	terraclimate	4	internal	0.761473	0.746537	0.493073	0.6	0.222222	0.752636	0.759849
GAM_600_terraclimate_fold4	GAM	600	terraclimate	4	external	0.865316	0.810672	0.621345	0.59	0.167939	0.992715	1.0253
GAM_600_terraclimate_fold5	GAM	600	terraclimate	5	internal	0.717327	0.711035	0.42207	0.31	0.173913	0.582096	0.391925
GAM_600_terraclimate_fold5	GAM	600	terraclimate	5	external	0.885201	0.809962	0.619925	0.59	0.183206	0.994904	1.12022
GAM_600_worldclim_fold1	GAM	600	worldclim	1	internal	0.727318	0.718541	0.437083	0.49	0.1	0.962382	0.924101
GAM_600_worldclim_fold1	GAM	600	worldclim	1	external	0.897142	0.855362	0.710725	0.59	0.0916031	0.794419	1.94837
GAM_600_worldclim_fold2	GAM	600	worldclim	2	internal	0.689606	0.646644	0.293288	0.67	0.555556	0.84144	0.626035
GAM_600_worldclim_fold2	GAM	600	worldclim	2	external	0.89663	0.839038	0.678076	0.59	0.129771	0.906756	1.69898
GAM_600_worldclim_fold3	GAM	600	worldclim	3	internal	0.722609	0.727055	0.454109	0.65	0.347826	0.588773	0.900532
GAM_600_worldclim_fold3	GAM	600	worldclim	3	external	0.863678	0.809596	0.619192	0.64	0.21374	0.925953	1.35031
GAM_600_worldclim_fold4	GAM	600	worldclim	4	internal	0.744002	0.729946	0.459892	0.58	0.259259	0.732075	0.750474
GAM_600_worldclim_fold4	GAM	600	worldclim	4	external	0.866464	0.810452	0.620904	0.51	0.10687	0.964725	1.23638
GAM_600_worldclim_fold5	GAM	600	worldclim	5	internal	0.697501	0.717122	0.434243	0.39	0.130435	0.693437	0.512724
GAM_600_worldclim_fold5	GAM	600	worldclim	5	external	0.86679	0.805119	0.610237	0.53	0.137405	0.969049	1.29318
GAM_700_bioclim_fold1	GAM	700	bioclim	1	internal	0.767747	0.723845	0.447689	0.63	0.310345	0.929788	1.05454
GAM_700_bioclim_fold1	GAM	700	bioclim	1	external	0.886677	0.8289	0.657799	0.62	0.137405	0.965218	1.76165
GAM_700_bioclim_fold2	GAM	700	bioclim	2	internal	0.74888	0.692349	0.384697	0.55	0.266667	0.974127	1.01563
GAM_700_bioclim_fold2	GAM	700	bioclim	2	external	0.88349	0.829505	0.659011	0.59	0.129771	0.991839	1.5265
GAM_700_bioclim_fold3	GAM	700	bioclim	3	internal	0.665532	0.679724	0.359448	0.42	0.205882	0.79709	0.377026
GAM_700_bioclim_fold3	GAM	700	bioclim	3	external	0.884199	0.835483	0.670967	0.58	0.114504	0.984122	1.2534
GAM_700_bioclim_fold4	GAM	700	bioclim	4	internal	0.705791	0.693184	0.386368	0.34	0.0357143	0.6213	0.663058
GAM_700_bioclim_fold4	GAM	700	bioclim	4	external	0.884036	0.834121	0.668242	0.6	0.129771	0.996079	1.36191
GAM_700_bioclim_fold5	GAM	700	bioclim	5	internal	0.852128	0.785826	0.571652	0.53	0.107143	0.986343	1.58637
GAM_700_bioclim_fold5	GAM	700	bioclim	5	external	0.890868	0.839682	0.679365	0.64	0.145038	0.989883	1.90528
GAM_700_satellite_fold1	GAM	700	satellite	1	internal	0.747452	0.714306	0.428612	0.6	0.275862	0.832291	0.431584
GAM_700_satellite_fold1	GAM	700	satellite	1	external	0.85614	0.792097	0.584195	0.45	0.0916031	0.992134	0.849309
GAM_700_satellite_fold2	GAM	700	satellite	2	internal	0.765646	0.711677	0.423353	0.54	0.233333	0.933837	0.788016
GAM_700_satellite_fold2	GAM	700	satellite	2	external	0.880894	0.808958	0.617917	0.5	0.0839695	0.986754	1.06626
GAM_700_satellite_fold3	GAM	700	satellite	3	internal	0.710429	0.702192	0.404383	0.42	0.176471	0.95769	0.297328
GAM_700_satellite_fold3	GAM	700	satellite	3	external	0.874589	0.814277	0.628553	0.49	0.0839695	0.985281	0.974667
GAM_700_satellite_fold4	GAM	700	satellite	4	internal	0.748648	0.736278	0.472555	0.36	0	0.791719	0.604173
GAM_700_satellite_fold4	GAM	700	satellite	4	external	0.871872	0.799021	0.598042	0.48	0.0916031	0.992439	1.04316
GAM_700_satellite_fold5	GAM	700	satellite	5	internal	0.824657	0.767938	0.535877	0.69	0.321429	0.984881	0.978915
GAM_700_satellite_fold5	GAM	700	satellite	5	external	0.878988	0.819031	0.638063	0.56	0.10687	0.985945	1.21841
GAM_700_terraclimate_fold1	GAM	700	terraclimate	1	internal	0.735893	0.734296	0.468592	0.51	0.206897	0.758498	0.353471
GAM_700_terraclimate_fold1	GAM	700	terraclimate	1	external	0.876861	0.812212	0.624424	0.5	0.0992366	0.991071	0.909608
GAM_700_terraclimate_fold2	GAM	700	terraclimate	2	internal	0.753183	0.721058	0.442116	0.49	0.166667	0.756683	0.638437
GAM_700_terraclimate_fold2	GAM	700	terraclimate	2	external	0.877758	0.816079	0.632158	0.65	0.19084	0.913495	1.18388
GAM_700_terraclimate_fold3	GAM	700	terraclimate	3	internal	0.730386	0.723176	0.446351	0.33	0.0588235	0.908829	0.584354
GAM_700_terraclimate_fold3	GAM	700	terraclimate	3	external	0.87854	0.817673	0.635346	0.54	0.114504	0.98158	1.19704
GAM_700_terraclimate_fold4	GAM	700	terraclimate	4	internal	0.836323	0.796969	0.593939	0.5	0.0357143	0.941414	1.29627
GAM_700_terraclimate_fold4	GAM	700	terraclimate	4	external	0.880632	0.809151	0.618303	0.53	0.0992366	0.99619	1.38847
GAM_700_terraclimate_fold5	GAM	700	terraclimate	5	internal	0.862442	0.835235	0.67047	0.59	0.0714286	0.927824	1.39994
GAM_700_terraclimate_fold5	GAM	700	terraclimate	5	external	0.873586	0.817584	0.635168	0.55	0.0916031	0.994616	1.29063
GAM_700_worldclim_fold1	GAM	700	worldclim	1	internal	0.73472	0.684603	0.369207	0.52	0.241379	0.916498	0.5747
GAM_700_worldclim_fold1	GAM	700	worldclim	1	external	0.872975	0.799959	0.599918	0.64	0.221374	0.993228	1.18445
GAM_700_worldclim_fold2	GAM	700	worldclim	2	internal	0.737214	0.707951	0.415902	0.65	0.3	0.827225	0.689347
GAM_700_worldclim_fold2	GAM	700	worldclim	2	external	0.869184	0.83233	0.664661	0.59	0.0992366	0.712604	1.30494
GAM_700_worldclim_fold3	GAM	700	worldclim	3	internal	0.702249	0.691709	0.383418	0.54	0.264706	0.932973	0.554863
GAM_700_worldclim_fold3	GAM	700	worldclim	3	external	0.886426	0.833484	0.666968	0.58	0.0992366	0.749009	1.54375
GAM_700_worldclim_fold4	GAM	700	worldclim	4	internal	0.688959	0.70409	0.408179	0.43	0.178571	0.762769	0.581001
GAM_700_worldclim_fold4	GAM	700	worldclim	4	external	0.863902	0.822744	0.645488	0.56	0.10687	0.957588	1.28411
GAM_700_worldclim_fold5	GAM	700	worldclim	5	internal	0.795034	0.754375	0.508751	0.54	0.178571	0.797252	1.05774
GAM_700_worldclim_fold5	GAM	700	worldclim	5	external	0.873211	0.822188	0.644376	0.6	0.114504	0.896498	1.53284
GAM_Europe_bioclim_fold1	GAM	Europe	bioclim	1	internal	0.842358	0.822242	0.644484	0.57	0.115385	0.91065	1.20524
GAM_Europe_bioclim_fold1	GAM	Europe	bioclim	1	external	0.878668	0.823485	0.64697	0.6	0.129771	0.972478	1.52162
GAM_Europe_bioclim_fold2	GAM	Europe	bioclim	2	internal	0.763463	0.750218	0.500436	0.4	0.0882353	0.852778	0.72563
GAM_Europe_bioclim_fold2	GAM	Europe	bioclim	2	external	0.883561	0.830007	0.660014	0.61	0.129771	0.997271	1.34548
GAM_Europe_bioclim_fold3	GAM	Europe	bioclim	3	internal	0.722959	0.723576	0.447152	0.42	0.113636	0.729518	0.577021
GAM_Europe_bioclim_fold3	GAM	Europe	bioclim	3	external	0.883656	0.832025	0.664051	0.59	0.10687	0.985205	1.22086
GAM_Europe_bioclim_fold4	GAM	Europe	bioclim	4	internal	0.826457	0.758081	0.516162	0.41	0	0.569142	1.24301
GAM_Europe_bioclim_fold4	GAM	Europe	bioclim	4	external	0.882109	0.829035	0.658069	0.65	0.167939	0.994464	1.47004
GAM_Europe_bioclim_fold5	GAM	Europe	bioclim	5	internal	0.831355	0.782717	0.565434	0.66	0.275862	0.835772	1.2636
GAM_Europe_bioclim_fold5	GAM	Europe	bioclim	5	external	0.8799	0.825129	0.650258	0.63	0.152672	0.997056	1.49524
GAM_Europe_satellite_fold1	GAM	Europe	satellite	1	internal	0.808662	0.734122	0.468244	0.47	0.230769	0.925286	0.477354
GAM_Europe_satellite_fold1	GAM	Europe	satellite	1	external	0.86254	0.800866	0.601731	0.53	0.114504	0.984146	0.883861
GAM_Europe_satellite_fold2	GAM	Europe	satellite	2	internal	0.802179	0.75	0.5	0.28	0.0294118	0.709506	0.384437
GAM_Europe_satellite_fold2	GAM	Europe	satellite	2	external	0.873189	0.798813	0.597625	0.51	0.10687	0.987585	0.783244
GAM_Europe_satellite_fold3	GAM	Europe	satellite	3	internal	0.781104	0.747646	0.495293	0.33	0.0227273	0.984129	0.652801
GAM_Europe_satellite_fold3	GAM	Europe	satellite	3	external	0.896578	0.822516	0.645033	0.61	0.160305	0.990798	1.19402
GAM_Europe_satellite_fold4	GAM	Europe	satellite	4	internal	0.822111	0.809571	0.619141	0.62	0.117647	0.850178	0.808211
GAM_Europe_satellite_fold4	GAM	Europe	satellite	4	external	0.864538	0.790932	0.581864	0.53	0.114504	0.994382	0.957721
GAM_Europe_satellite_fold5	GAM	Europe	satellite	5	internal	0.818932	0.776335	0.552671	0.42	0.0689655	0.844139	0.686903
GAM_Europe_satellite_fold5	GAM	Europe	satellite	5	external	0.857566	0.790608	0.581215	0.45	0.0610687	0.979217	0.91434
GAM_Europe_terraclimate_fold1	GAM	Europe	terraclimate	1	internal	0.784898	0.734438	0.468877	0.35	0.192308	0.815626	0.539884
GAM_Europe_terraclimate_fold1	GAM	Europe	terraclimate	1	external	0.878557	0.811143	0.622286	0.55	0.129771	0.875104	1.15514
GAM_Europe_terraclimate_fold2	GAM	Europe	terraclimate	2	internal	0.817404	0.752723	0.505447	0.39	0.117647	0.941033	0.69723
GAM_Europe_terraclimate_fold2	GAM	Europe	terraclimate	2	external	0.879597	0.805505	0.611009	0.6	0.167939	0.990986	1.13118
GAM_Europe_terraclimate_fold3	GAM	Europe	terraclimate	3	internal	0.800009	0.770286	0.540573	0.5	0.159091	0.939554	0.725551
GAM_Europe_terraclimate_fold3	GAM	Europe	terraclimate	3	external	0.89604	0.83311	0.66622	0.64	0.145038	0.990009	1.55021
GAM_Europe_terraclimate_fold4	GAM	Europe	terraclimate	4	internal	0.852715	0.804862	0.609724	0.51	0.0588235	0.682956	1.49656
GAM_Europe_terraclimate_fold4	GAM	Europe	terraclimate	4	external	0.872365	0.812386	0.624772	0.61	0.152672	0.973643	1.28266
GAM_Europe_terraclimate_fold5	GAM	Europe	terraclimate	5	internal	0.83232	0.788975	0.577951	0.64	0.241379	0.721991	0.536707
GAM_Europe_terraclimate_fold5	GAM	Europe	terraclimate	5	external	0.86743	0.792542	0.585083	0.63	0.206107	0.991011	0.891088
GAM_Europe_worldclim_fold1	GAM	Europe	worldclim	1	internal	0.799911	0.72516	0.450321	0.5	0.153846	0.769616	0.868943
GAM_Europe_worldclim_fold1	GAM	Europe	worldclim	1	external	0.864053	0.799554	0.599107	0.59	0.129771	0.670363	1.52613
GAM_Europe_worldclim_fold2	GAM	Europe	worldclim	2	internal	0.786415	0.765904	0.531808	0.45	0.0882353	0.972576	0.736172
GAM_Europe_worldclim_fold2	GAM	Europe	worldclim	2	external	0.874282	0.819448	0.638897	0.66	0.175573	0.857702	1.39772
GAM_Europe_worldclim_fold3	GAM	Europe	worldclim	3	internal	0.765323	0.73542	0.47084	0.33	0.0909091	0.941606	0.57408
GAM_Europe_worldclim_fold3	GAM	Europe	worldclim	3	external	0.878364	0.824504	0.649007	0.54	0.0992366	0.93619	1.25927
GAM_Europe_worldclim_fold4	GAM	Europe	worldclim	4	internal	0.800712	0.751683	0.503365	0.56	0.176471	0.949135	0.967691
GAM_Europe_worldclim_fold4	GAM	Europe	worldclim	4	external	0.857607	0.785734	0.571467	0.59	0.175573	0.992484	1.28168
GAM_Europe_worldclim_fold5	GAM	Europe	worldclim	5	internal	0.807703	0.750317	0.500634	0.63	0.275862	0.472073	0.713612
GAM_Europe_worldclim_fold5	GAM	Europe	worldclim	5	external	0.862602	0.799241	0.598482	0.59	0.152672	0.909538	1.16436
MaxEnt_100_bioclim_fold1	MaxEnt	100	bioclim	1	internal	0.559223	0.573081	0.146163	0.59	0.444444	0.706313	0.445755
MaxEnt_100_bioclim_fold1	MaxEnt	100	bioclim	1	external	0.752827	0.701517	0.403034	0.56	0.236641	0.985479	0.78812
MaxEnt_100_bioclim_fold2	MaxEnt	100	bioclim	2	internal	0.566659	0.585103	0.170206	0.46	0.189189	0.699756	0.271523
MaxEnt_100_bioclim_fold2	MaxEnt	100	bioclim	2	external	0.803845	0.739167	0.478335	0.48	0.0916031	0.988215	0.460498
MaxEnt_100_bioclim_fold3	MaxEnt	100	bioclim	3	internal	0.659883	0.626312	0.252625	0.66	0.4	0.921195	1.20427
MaxEnt_100_bioclim_fold3	MaxEnt	100	bioclim	3	external	0.74239	0.698816	0.397631	0.62	0.320611	0.891221	0.685519
MaxEnt_100_bioclim_fold4	MaxEnt	100	bioclim	4	internal	0.633629	0.650542	0.301083	0.66	0.115385	0.941052	0.799817
MaxEnt_100_bioclim_fold4	MaxEnt	100	bioclim	4	external	0.709297	0.660408	0.320816	0.59	0.274809	0.967718	0.427076
MaxEnt_100_bioclim_fold5	MaxEnt	100	bioclim	5	internal	0.483037	0.547056	0.0941126	0.69	0.645161	-0.630837	-0.0243218
MaxEnt_100_bioclim_fold5	MaxEnt	100	bioclim	5	external	0.754224	0.697623	0.395246	0.59	0.29771	0.994275	1.24503
MaxEnt_100_satellite_fold1	MaxEnt	100	satellite	1	internal	0.58961	0.607382	0.214764	0.69	0.611111	0.37939	0.0812927
MaxEnt_100_satellite_fold1	MaxEnt	100	satellite	1	external	0.710197	0.666277	0.332554	0.41	0.0763359	0.982907	0.091626
MaxEnt_100_satellite_fold2	MaxEnt	100	satellite	2	internal	0.587017	0.579621	0.159242	0.51	0.378378	0.948505	0.145248
MaxEnt_100_satellite_fold2	MaxEnt	100	satellite	2	external	0.784093	0.719131	0.438261	0.51	0.229008	0.997287	0.16294
MaxEnt_100_satellite_fold3	MaxEnt	100	satellite	3	internal	0.660467	0.63605	0.2721	0.45	0.05	0.957698	0.598347
MaxEnt_100_satellite_fold3	MaxEnt	100	satellite	3	external	0.76697	0.68965	0.3793	0.53	0.290076	0.997166	0.125244
MaxEnt_100_satellite_fold4	MaxEnt	100	satellite	4	internal	0.607169	0.593767	0.187534	0.56	0.307692	0.974755	0.355097
MaxEnt_100_satellite_fold4	MaxEnt	100	satellite	4	external	0.737782	0.68163	0.36326	0.53	0.274809	0.989848	0.229532
MaxEnt_100_satellite_fold5	MaxEnt	100	satellite	5	internal	0.545158	0.564188	0.128376	0.66	0.580645	0.4311	0.0937456
MaxEnt_100_satellite_fold5	MaxEnt	100	satellite	5	external	0.770508	0.709907	0.419814	0.48	0.21374	0.981242	0.143973
MaxEnt_100_terraclimate_fold1	MaxEnt	100	terraclimate	1	internal	0.561808	0.562792	0.125585	0.53	0.222222	0.671288	0.444788
MaxEnt_100_terraclimate_fold1	MaxEnt	100	terraclimate	1	external	0.755439	0.723997	0.447994	0.6	0.229008	0.987207	0.0263998
MaxEnt_100_terraclimate_fold2	MaxEnt	100	terraclimate	2	internal	0.624848	0.628779	0.257558	0.52	0.297297	0.829884	0.423286
MaxEnt_100_terraclimate_fold2	MaxEnt	100	terraclimate	2	external	0.809014	0.783078	0.566157	0.57	0.167939	0.990456	0.0140691
MaxEnt_100_terraclimate_fold3	MaxEnt	100	terraclimate	3	internal	0.652463	0.679504	0.359008	0.64	0.35	0.222817	0.476803
MaxEnt_100_terraclimate_fold3	MaxEnt	100	terraclimate	3	external	0.784595	0.739318	0.478637	0.59	0.19084	0.959258	0.110218
MaxEnt_100_terraclimate_fold4	MaxEnt	100	terraclimate	4	internal	0.649073	0.625666	0.251331	0.59	0.230769	0.902218	0.652819
MaxEnt_100_terraclimate_fold4	MaxEnt	100	terraclimate	4	external	0.764531	0.718073	0.436145	0.53	0.137405	0.983786	0.0306586
MaxEnt_100_terraclimate_fold5	MaxEnt	100	terraclimate	5	internal	0.511906	0.544333	0.0886653	0.56	0.290323	0.388067	0.016588
MaxEnt_100_terraclimate_fold5	MaxEnt	100	terraclimate	5	external	0.817827	0.756114	0.512228	0.58	0.21374	0.995104	0.152728
MaxEnt_100_worldclim_fold1	MaxEnt	100	worldclim	1	internal	0.542977	0.585143	0.170285	0.71	0.666667	0.274418	0.269902
MaxEnt_100_worldclim_fold1	MaxEnt	100	worldclim	1	external	0.666216	0.676879	0.353759	0.57	0.244275	0.973237	-0.0303005
MaxEnt_100_worldclim_fold2	MaxEnt	100	worldclim	2	internal	0.596719	0.5994	0.1988	0.53	0.459459	0.728507	0.343306
MaxEnt_100_worldclim_fold2	MaxEnt	100	worldclim	2	external	0.74203	0.729805	0.45961	0.51	0.152672	0.989391	-0.0113679
MaxEnt_100_worldclim_fold3	MaxEnt	100	worldclim	3	internal	0.692288	0.687233	0.374465	0.69	0.4	0.695206	0.651003
MaxEnt_100_worldclim_fold3	MaxEnt	100	worldclim	3	external	0.809526	0.741499	0.482998	0.58	0.244275	0.990807	0.500268
MaxEnt_100_worldclim_fold4	MaxEnt	100	worldclim	4	internal	0.665688	0.654649	0.309299	0.71	0.384615	0.837764	0.33152
MaxEnt_100_worldclim_fold4	MaxEnt	100	worldclim	4	external	0.677017	0.671473	0.342945	0.63	0.320611	0.97414	-0.0280697
MaxEnt_100_worldclim_fold5	MaxEnt	100	worldclim	5	internal	0.489975	0.535026	0.0700522	0.31	0.0322581	-0.0879307	-0.0092876
MaxEnt_100_worldclim_fold5	MaxEnt	100	worldclim	5	external	0.732194	0.695215	0.39043	0.6	0.29771	0.985541	-0.000556329
MaxEnt_200_bioclim_fold1	MaxEnt	200	bioclim	1	internal	0.75277	0.772429	0.544859	0.76	0.318182	0.483633	1.19421
MaxEnt_200_bioclim_fold1	MaxEnt	200	bioclim	1	external	0.860988	0.795895	0.59179	0.57	0.122137	0.987956	1.52076
MaxEnt_200_bioclim_fold2	MaxEnt	200	bioclim	2	internal	0.695588	0.662738	0.325476	0.57	0.114286	0.91272	0.905056
MaxEnt_200_bioclim_fold2	MaxEnt	200	bioclim	2	external	0.868706	0.79762	0.595241	0.61	0.183206	0.981525	1.42904
MaxEnt_200_bioclim_fold3	MaxEnt	200	bioclim	3	internal	0.596271	0.600837	0.201674	0.38	0.0555556	0.874599	0.358223
MaxEnt_200_bioclim_fold3	MaxEnt	200	bioclim	3	external	0.875516	0.810749	0.621499	0.53	0.114504	0.994347	1.12215
MaxEnt_200_bioclim_fold4	MaxEnt	200	bioclim	4	internal	0.600469	0.586553	0.173106	0.47	0.277778	0.928633	0.287462
MaxEnt_200_bioclim_fold4	MaxEnt	200	bioclim	4	external	0.845099	0.778679	0.557358	0.5	0.137405	0.998812	0.761791
MaxEnt_200_bioclim_fold5	MaxEnt	200	bioclim	5	internal	0.548304	0.605677	0.211354	0.72	0.666667	-0.331143	0.468918
MaxEnt_200_bioclim_fold5	MaxEnt	200	bioclim	5	external	0.836904	0.764276	0.528553	0.6	0.244275	0.994203	1.28367
MaxEnt_200_satellite_fold1	MaxEnt	200	satellite	1	internal	0.725843	0.70812	0.41624	0.58	0.227273	0.951106	0.072341
MaxEnt_200_satellite_fold1	MaxEnt	200	satellite	1	external	0.8492	0.777687	0.555374	0.49	0.114504	0.99922	0.555316
MaxEnt_200_satellite_fold2	MaxEnt	200	satellite	2	internal	0.680841	0.638154	0.276309	0.68	0.485714	0.967696	0.441412
MaxEnt_200_satellite_fold2	MaxEnt	200	satellite	2	external	0.862014	0.783696	0.567392	0.51	0.137405	0.997816	1.13883
MaxEnt_200_satellite_fold3	MaxEnt	200	satellite	3	internal	0.616171	0.621068	0.242136	0.4	0.138889	0.826464	0.416406
MaxEnt_200_satellite_fold3	MaxEnt	200	satellite	3	external	0.887397	0.816662	0.633324	0.53	0.129771	0.999471	0.781413
MaxEnt_200_satellite_fold4	MaxEnt	200	satellite	4	internal	0.594071	0.614058	0.228116	0.65	0.527778	0.668184	0.20343
MaxEnt_200_satellite_fold4	MaxEnt	200	satellite	4	external	0.853404	0.790677	0.581354	0.48	0.122137	0.99526	0.530162
MaxEnt_200_satellite_fold5	MaxEnt	200	satellite	5	internal	0.531481	0.623445	0.24689	0.74	0.619048	0.459413	-0.0170679
MaxEnt_200_satellite_fold5	MaxEnt	200	satellite	5	external	0.849773	0.787671	0.575342	0.56	0.21374	0.988732	0.619463
MaxEnt_200_terraclimate_fold1	MaxEnt	200	terraclimate	1	internal	0.761498	0.731502	0.463005	0.54	0.181818	0.860279	1.079
MaxEnt_200_terraclimate_fold1	MaxEnt	200	terraclimate	1	external	0.861134	0.804629	0.609258	0.64	0.21374	0.996895	0.124664
MaxEnt_200_terraclimate_fold2	MaxEnt	200	terraclimate	2	internal	0.660387	0.646533	0.293066	0.43	0.0857143	0.910596	0.492564
MaxEnt_200_terraclimate_fold2	MaxEnt	200	terraclimate	2	external	0.851797	0.791059	0.582119	0.55	0.160305	0.998128	0.0944714
MaxEnt_200_terraclimate_fold3	MaxEnt	200	terraclimate	3	internal	0.623471	0.609462	0.218924	0.45	0.166667	0.79389	0.504107
MaxEnt_200_terraclimate_fold3	MaxEnt	200	terraclimate	3	external	0.900568	0.827445	0.654889	0.54	0.137405	0.998236	1.17617
MaxEnt_200_terraclimate_fold4	MaxEnt	200	terraclimate	4	internal	0.615941	0.650131	0.300262	0.55	0.333333	0.756582	0.202783
MaxEnt_200_terraclimate_fold4	MaxEnt	200	terraclimate	4	external	0.872842	0.821104	0.642208	0.58	0.175573	0.986739	0.0799731
MaxEnt_200_terraclimate_fold5	MaxEnt	200	terraclimate	5	internal	0.532248	0.578634	0.157269	0.72	0.666667	0.350758	0.0159405
MaxEnt_200_terraclimate_fold5	MaxEnt	200	terraclimate	5	external	0.864394	0.821857	0.643713	0.59	0.175573	0.972529	1.07647
MaxEnt_200_worldclim_fold1	MaxEnt	200	worldclim	1	internal	0.710503	0.719349	0.438699	0.64	0.318182	0.464502	0.757932
MaxEnt_200_worldclim_fold1	MaxEnt	200	worldclim	1	external	0.84103	0.769776	0.539551	0.53	0.183206	0.998572	0.501245
MaxEnt_200_worldclim_fold2	MaxEnt	200	worldclim	2	internal	0.719229	0.680671	0.361343	0.73	0.371429	0.957283	0.102943
MaxEnt_200_worldclim_fold2	MaxEnt	200	worldclim	2	external	0.800135	0.749939	0.499877	0.48	0.122137	0.994887	0.0153466
MaxEnt_200_worldclim_fold3	MaxEnt	200	worldclim	3	internal	0.625627	0.625571	0.251142	0.38	0.111111	0.818118	0.388867
MaxEnt_200_worldclim_fold3	MaxEnt	200	worldclim	3	external	0.864827	0.791079	0.582158	0.57	0.221374	0.995711	0.755934
MaxEnt_200_worldclim_fold4	MaxEnt	200	worldclim	4	internal	0.626364	0.609638	0.219275	0.4	0.277778	0.936228	0.140059
MaxEnt_200_worldclim_fold4	MaxEnt	200	worldclim	4	external	0.831403	0.777788	0.555575	0.51	0.21374	0.983414	0.0974728
MaxEnt_200_worldclim_fold5	MaxEnt	200	worldclim	5	internal	0.544687	0.6028	0.2056	0.79	0.666667	-0.201753	0.234584
MaxEnt_200_worldclim_fold5	MaxEnt	200	worldclim	5	external	0.841661	0.77854	0.55708	0.55	0.21374	0.987219	0.849424
MaxEnt_300_bioclim_fold1	MaxEnt	300	bioclim	1	internal	0.645495	0.651947	0.303894	0.51	0.272727	0.797748	0.549181
MaxEnt_300_bioclim_fold1	MaxEnt	300	bioclim	1	external	0.869671	0.802792	0.605583	0.59	0.175573	0.99201	1.24588
MaxEnt_300_bioclim_fold2	MaxEnt	300	bioclim	2	internal	0.704352	0.702714	0.405428	0.7	0.4	0.647938	0.739728
MaxEnt_300_bioclim_fold2	MaxEnt	300	bioclim	2	external	0.888547	0.835287	0.670573	0.59	0.10687	0.988172	1.25083
MaxEnt_300_bioclim_fold3	MaxEnt	300	bioclim	3	internal	0.668358	0.640361	0.280723	0.77	0.529412	0.877096	0.612512
MaxEnt_300_bioclim_fold3	MaxEnt	300	bioclim	3	external	0.873591	0.808492	0.616983	0.56	0.114504	0.986704	1.13341
MaxEnt_300_bioclim_fold4	MaxEnt	300	bioclim	4	internal	0.683108	0.654587	0.309174	0.69	0.4375	0.731531	0.404327
MaxEnt_300_bioclim_fold4	MaxEnt	300	bioclim	4	external	0.875226	0.823663	0.647325	0.64	0.175573	0.996747	1.04808
MaxEnt_300_bioclim_fold5	MaxEnt	300	bioclim	5	internal	0.599545	0.598737	0.197474	0.37	0.135135	0.788145	0.311422
MaxEnt_300_bioclim_fold5	MaxEnt	300	bioclim	5	external	0.879713	0.818148	0.636295	0.58	0.167939	0.998116	0.991746
MaxEnt_300_satellite_fold1	MaxEnt	300	satellite	1	internal	0.604282	0.622991	0.245981	0.81	0.681818	0.159575	0.443129
MaxEnt_300_satellite_fold1	MaxEnt	300	satellite	1	external	0.885879	0.826615	0.65323	0.62	0.19084	0.983981	0.918778
MaxEnt_300_satellite_fold2	MaxEnt	300	satellite	2	internal	0.720492	0.696344	0.392688	0.65	0.36	0.705171	0.866233
MaxEnt_300_satellite_fold2	MaxEnt	300	satellite	2	external	0.895926	0.823219	0.646438	0.6	0.160305	0.996246	1.03925
MaxEnt_300_satellite_fold3	MaxEnt	300	satellite	3	internal	0.63723	0.630504	0.261008	0.66	0.382353	0.926402	0.207275
MaxEnt_300_satellite_fold3	MaxEnt	300	satellite	3	external	0.872797	0.808577	0.617153	0.55	0.145038	0.994879	0.999886
MaxEnt_300_satellite_fold4	MaxEnt	300	satellite	4	internal	0.714665	0.686425	0.372849	0.65	0.34375	0.985766	0.118255
MaxEnt_300_satellite_fold4	MaxEnt	300	satellite	4	external	0.892857	0.827101	0.654202	0.56	0.122137	0.998717	0.876488
MaxEnt_300_satellite_fold5	MaxEnt	300	satellite	5	internal	0.623986	0.605817	0.211633	0.62	0.540541	0.77044	0.376064
MaxEnt_300_satellite_fold5	MaxEnt	300	satellite	5	external	0.901657	0.835889	0.671777	0.51	0.10687	0.998344	0.813278
MaxEnt_300_terraclimate_fold1	MaxEnt	300	terraclimate	1	internal	0.590329	0.605488	0.210975	0.46	0.454545	0.313252	0.252172
MaxEnt_300_terraclimate_fold1	MaxEnt	300	terraclimate	1	external	0.883087	0.811807	0.623614	0.58	0.206107	0.989535	1.12185
MaxEnt_300_terraclimate_fold2	MaxEnt	300	terraclimate	2	internal	0.785704	0.756692	0.513385	0.52	0.12	0.976183	0.935771
MaxEnt_300_terraclimate_fold2	MaxEnt	300	terraclimate	2	external	0.898416	0.82949	0.65898	0.61	0.160305	0.997756	0.959375
MaxEnt_300_terraclimate_fold3	MaxEnt	300	terraclimate	3	internal	0.691563	0.712457	0.424914	0.53	0.0882353	0.812779	0.502801
MaxEnt_300_terraclimate_fold3	MaxEnt	300	terraclimate	3	external	0.896406	0.822316	0.644631	0.58	0.160305	0.997714	0.873733
MaxEnt_300_terraclimate_fold4	MaxEnt	300	terraclimate	4	internal	0.721624	0.698001	0.396002	0.68	0.3125	0.936877	0.479235
MaxEnt_300_terraclimate_fold4	MaxEnt	300	terraclimate	4	external	0.898714	0.830914	0.661828	0.56	0.122137	0.99736	0.983219
MaxEnt_300_terraclimate_fold5	MaxEnt	300	terraclimate	5	internal	0.670799	0.661457	0.322914	0.41	0.216216	0.808675	0.395864
MaxEnt_300_terraclimate_fold5	MaxEnt	300	terraclimate	5	external	0.897029	0.826414	0.652829	0.6	0.19084	0.9965	0.556954
MaxEnt_300_worldclim_fold1	MaxEnt	300	worldclim	1	internal	0.616695	0.638328	0.276657	0.33	0.227273	0.588148	0.279136
MaxEnt_300_worldclim_fold1	MaxEnt	300	worldclim	1	external	0.870409	0.802379	0.604758	0.52	0.198473	0.994286	0.924808
MaxEnt_300_worldclim_fold2	MaxEnt	300	worldclim	2	internal	0.712053	0.68597	0.371941	0.44	0.2	0.95416	0.0928495
MaxEnt_300_worldclim_fold2	MaxEnt	300	worldclim	2	external	0.865128	0.795575	0.59115	0.51	0.160305	0.974956	0.709754
MaxEnt_300_worldclim_fold3	MaxEnt	300	worldclim	3	internal	0.674207	0.645248	0.290495	0.46	0.176471	0.981534	0.45708
MaxEnt_300_worldclim_fold3	MaxEnt	300	worldclim	3	external	0.882046	0.81041	0.620819	0.44	0.0916031	0.994704	1.00187
MaxEnt_300_worldclim_fold4	MaxEnt	300	worldclim	4	internal	0.711484	0.69482	0.38964	0.66	0.3125	0.923782	0.412722
MaxEnt_300_worldclim_fold4	MaxEnt	300	worldclim	4	external	0.880363	0.81203	0.624061	0.43	0.0610687	0.99598	0.950301
MaxEnt_300_worldclim_fold5	MaxEnt	300	worldclim	5	internal	0.628114	0.615871	0.231742	0.61	0.540541	0.743095	0.308673
MaxEnt_300_worldclim_fold5	MaxEnt	300	worldclim	5	external	0.886748	0.814118	0.628237	0.41	0.0992366	0.993387	0.844425
MaxEnt_400_bioclim_fold1	MaxEnt	400	bioclim	1	internal	0.697609	0.677939	0.355879	0.43	0.192308	0.846478	0.511229
MaxEnt_400_bioclim_fold1	MaxEnt	400	bioclim	1	external	0.887655	0.828155	0.656309	0.58	0.122137	0.996568	1.09154
MaxEnt_400_bioclim_fold2	MaxEnt	400	bioclim	2	internal	0.683736	0.660229	0.320458	0.82	0.576923	0.595162	0.600797
MaxEnt_400_bioclim_fold2	MaxEnt	400	bioclim	2	external	0.889452	0.826939	0.653878	0.61	0.145038	0.999196	1.11876
MaxEnt_400_bioclim_fold3	MaxEnt	400	bioclim	3	internal	0.676422	0.637712	0.275425	0.62	0.342105	0.94221	0.530288
MaxEnt_400_bioclim_fold3	MaxEnt	400	bioclim	3	external	0.884438	0.827255	0.654511	0.57	0.114504	0.99365	1.00061
MaxEnt_400_bioclim_fold4	MaxEnt	400	bioclim	4	internal	0.72041	0.693434	0.386867	0.62	0.333333	0.89554	0.765553
MaxEnt_400_bioclim_fold4	MaxEnt	400	bioclim	4	external	0.877099	0.823948	0.647896	0.56	0.10687	0.995705	1.095
MaxEnt_400_bioclim_fold5	MaxEnt	400	bioclim	5	internal	0.675455	0.632852	0.265703	0.52	0.333333	0.900145	0.717711
MaxEnt_400_bioclim_fold5	MaxEnt	400	bioclim	5	external	0.877459	0.813166	0.626331	0.64	0.198473	0.996376	1.13096
MaxEnt_400_satellite_fold1	MaxEnt	400	satellite	1	internal	0.674352	0.646353	0.292706	0.48	0.346154	0.709694	0.590412
MaxEnt_400_satellite_fold1	MaxEnt	400	satellite	1	external	0.898266	0.827047	0.654094	0.56	0.129771	0.99935	0.894109
MaxEnt_400_satellite_fold2	MaxEnt	400	satellite	2	internal	0.680097	0.660743	0.321486	0.7	0.5	0.674919	0.542922
MaxEnt_400_satellite_fold2	MaxEnt	400	satellite	2	external	0.900068	0.823605	0.64721	0.62	0.19084	0.998593	0.895313
MaxEnt_400_satellite_fold3	MaxEnt	400	satellite	3	internal	0.667855	0.662875	0.32575	0.5	0.184211	0.809422	0.50195
MaxEnt_400_satellite_fold3	MaxEnt	400	satellite	3	external	0.900547	0.8347	0.6694	0.51	0.0763359	0.999396	0.836522
MaxEnt_400_satellite_fold4	MaxEnt	400	satellite	4	internal	0.735885	0.704543	0.409086	0.63	0.291667	0.849233	0.818645
MaxEnt_400_satellite_fold4	MaxEnt	400	satellite	4	external	0.896356	0.827854	0.655707	0.55	0.122137	0.998981	0.796986
MaxEnt_400_satellite_fold5	MaxEnt	400	satellite	5	internal	0.640123	0.656793	0.313586	0.65	0.444444	0.669562	0.368752
MaxEnt_400_satellite_fold5	MaxEnt	400	satellite	5	external	0.891848	0.820398	0.640795	0.6	0.183206	0.99838	0.885513
MaxEnt_400_terraclimate_fold1	MaxEnt	400	terraclimate	1	internal	0.724273	0.704484	0.408968	0.31	0.115385	0.916967	0.339135
MaxEnt_400_terraclimate_fold1	MaxEnt	400	terraclimate	1	external	0.900092	0.823863	0.647727	0.59	0.175573	0.996211	0.820272
MaxEnt_400_terraclimate_fold2	MaxEnt	400	terraclimate	2	internal	0.756074	0.714622	0.429244	0.44	0.115385	0.954104	0.631413
MaxEnt_400_terraclimate_fold2	MaxEnt	400	terraclimate	2	external	0.906461	0.834627	0.669253	0.55	0.122137	0.996787	0.97619
MaxEnt_400_terraclimate_fold3	MaxEnt	400	terraclimate	3	internal	0.714121	0.682024	0.364048	0.56	0.263158	0.982628	0.47701
MaxEnt_400_terraclimate_fold3	MaxEnt	400	terraclimate	3	external	0.906249	0.834272	0.668543	0.56	0.129771	0.993126	1.02377
MaxEnt_400_terraclimate_fold4	MaxEnt	400	terraclimate	4	internal	0.75264	0.748798	0.497595	0.47	0.0833333	0.804823	0.306559
MaxEnt_400_terraclimate_fold4	MaxEnt	400	terraclimate	4	external	0.899862	0.824477	0.648954	0.58	0.152672	0.996175	0.804196
MaxEnt_400_terraclimate_fold5	MaxEnt	400	terraclimate	5	internal	0.670488	0.685374	0.370747	0.62	0.388889	0.803632	0.360338
MaxEnt_400_terraclimate_fold5	MaxEnt	400	terraclimate	5	external	0.879435	0.815678	0.631356	0.58	0.19084	0.982694	0.939415
MaxEnt_400_worldclim_fold1	MaxEnt	400	worldclim	1	internal	0.753189	0.704922	0.409845	0.26	0	0.539395	0.601831
MaxEnt_400_worldclim_fold1	MaxEnt	400	worldclim	1	external	0.894175	0.819583	0.639166	0.45	0.10687	0.998071	0.994076
MaxEnt_400_worldclim_fold2	MaxEnt	400	worldclim	2	internal	0.741788	0.739485	0.478971	0.46	0.153846	0.925096	0.517847
MaxEnt_400_worldclim_fold2	MaxEnt	400	worldclim	2	external	0.894928	0.837	0.674	0.48	0.0916031	0.983018	0.985541
MaxEnt_400_worldclim_fold3	MaxEnt	400	worldclim	3	internal	0.710976	0.68636	0.37272	0.51	0.236842	0.889335	0.488211
MaxEnt_400_worldclim_fold3	MaxEnt	400	worldclim	3	external	0.883443	0.812308	0.624617	0.44	0.10687	0.9961	0.897719
MaxEnt_400_worldclim_fold4	MaxEnt	400	worldclim	4	internal	0.701668	0.66983	0.339659	0.72	0.458333	0.588169	0.55386
MaxEnt_400_worldclim_fold4	MaxEnt	400	worldclim	4	external	0.869774	0.790623	0.581246	0.43	0.129771	0.997924	0.893544
MaxEnt_400_worldclim_fold5	MaxEnt	400	worldclim	5	internal	0.646369	0.630056	0.260112	0.52	0.472222	0.879949	0.282675
MaxEnt_400_worldclim_fold5	MaxEnt	400	worldclim	5	external	0.868458	0.816812	0.633625	0.44	0.129771	0.965628	0.721882
MaxEnt_500_bioclim_fold1	MaxEnt	500	bioclim	1	internal	0.764027	0.70391	0.40782	0.73	0.393939	0.966891	0.866361
MaxEnt_500_bioclim_fold1	MaxEnt	500	bioclim	1	external	0.887472	0.827695	0.655391	0.62	0.137405	0.996904	1.11915
MaxEnt_500_bioclim_fold2	MaxEnt	500	bioclim	2	internal	0.727022	0.685783	0.371567	0.51	0.266667	0.969992	0.629794
MaxEnt_500_bioclim_fold2	MaxEnt	500	bioclim	2	external	0.881061	0.820934	0.641868	0.55	0.114504	0.995356	0.970116
MaxEnt_500_bioclim_fold3	MaxEnt	500	bioclim	3	internal	0.698918	0.661996	0.323991	0.47	0.26087	0.949286	0.652869
MaxEnt_500_bioclim_fold3	MaxEnt	500	bioclim	3	external	0.889126	0.824535	0.649069	0.59	0.137405	0.99404	1.09347
MaxEnt_500_bioclim_fold4	MaxEnt	500	bioclim	4	internal	0.679108	0.666232	0.332465	0.32	0.12	0.724974	0.448038
MaxEnt_500_bioclim_fold4	MaxEnt	500	bioclim	4	external	0.886156	0.828467	0.656934	0.54	0.0992366	0.995956	0.961949
MaxEnt_500_bioclim_fold5	MaxEnt	500	bioclim	5	internal	0.712762	0.658931	0.317863	0.56	0.315789	0.954043	0.539678
MaxEnt_500_bioclim_fold5	MaxEnt	500	bioclim	5	external	0.879571	0.821166	0.642331	0.61	0.152672	0.998299	0.955912
MaxEnt_500_satellite_fold1	MaxEnt	500	satellite	1	internal	0.760953	0.709482	0.418964	0.64	0.30303	0.88896	0.170808
MaxEnt_500_satellite_fold1	MaxEnt	500	satellite	1	external	0.902568	0.834457	0.668913	0.52	0.0610687	0.999367	0.599563
MaxEnt_500_satellite_fold2	MaxEnt	500	satellite	2	internal	0.743295	0.690109	0.380218	0.4	0.166667	0.977869	0.529002
MaxEnt_500_satellite_fold2	MaxEnt	500	satellite	2	external	0.906546	0.837124	0.674247	0.59	0.145038	0.997312	0.770633
MaxEnt_500_satellite_fold3	MaxEnt	500	satellite	3	internal	0.635487	0.638881	0.277762	0.78	0.608696	0.65382	0.0966908
MaxEnt_500_satellite_fold3	MaxEnt	500	satellite	3	external	0.900532	0.839964	0.679929	0.64	0.183206	0.994407	0.681969
MaxEnt_500_satellite_fold4	MaxEnt	500	satellite	4	internal	0.638239	0.623451	0.246901	0.4	0.32	0.892333	0.207428
MaxEnt_500_satellite_fold4	MaxEnt	500	satellite	4	external	0.903005	0.826928	0.653855	0.58	0.167939	0.99951	0.679504
MaxEnt_500_satellite_fold5	MaxEnt	500	satellite	5	internal	0.721189	0.711711	0.423422	0.45	0.157895	0.889116	0.438525
MaxEnt_500_satellite_fold5	MaxEnt	500	satellite	5	external	0.890016	0.821679	0.643358	0.53	0.129771	0.998593	0.808215
MaxEnt_500_terraclimate_fold1	MaxEnt	500	terraclimate	1	internal	0.790065	0.748778	0.497556	0.5	0.121212	0.918653	0.723759
MaxEnt_500_terraclimate_fold1	MaxEnt	500	terraclimate	1	external	0.90144	0.826113	0.652226	0.48	0.0916031	0.9965	0.902474
MaxEnt_500_terraclimate_fold2	MaxEnt	500	terraclimate	2	internal	0.685703	0.65974	0.31948	0.44	0.3	0.809912	0.360134
MaxEnt_500_terraclimate_fold2	MaxEnt	500	terraclimate	2	external	0.896547	0.824415	0.64883	0.58	0.175573	0.993531	0.893709
MaxEnt_500_terraclimate_fold3	MaxEnt	500	terraclimate	3	internal	0.713059	0.689186	0.378371	0.56	0.347826	0.786023	0.52708
MaxEnt_500_terraclimate_fold3	MaxEnt	500	terraclimate	3	external	0.891383	0.819379	0.638758	0.63	0.21374	0.981473	1.06059
MaxEnt_500_terraclimate_fold4	MaxEnt	500	terraclimate	4	internal	0.766221	0.735434	0.470869	0.44	0.16	0.969942	0.528134
MaxEnt_500_terraclimate_fold4	MaxEnt	500	terraclimate	4	external	0.912878	0.83766	0.67532	0.5	0.0763359	0.984278	0.90461
MaxEnt_500_terraclimate_fold5	MaxEnt	500	terraclimate	5	internal	0.773465	0.761033	0.522066	0.47	0.0789474	0.952858	0.651194
MaxEnt_500_terraclimate_fold5	MaxEnt	500	terraclimate	5	external	0.895644	0.821053	0.642107	0.45	0.0763359	0.993135	0.959467
MaxEnt_500_worldclim_fold1	MaxEnt	500	worldclim	1	internal	0.781303	0.76608	0.53216	0.46	0.121212	0.906847	0.503534
MaxEnt_500_worldclim_fold1	MaxEnt	500	worldclim	1	external	0.883759	0.812675	0.625351	0.54	0.175573	0.997528	0.82298
MaxEnt_500_worldclim_fold2	MaxEnt	500	worldclim	2	internal	0.775237	0.730399	0.460799	0.37	0.1	0.833648	0.580326
MaxEnt_500_worldclim_fold2	MaxEnt	500	worldclim	2	external	0.886758	0.814825	0.629649	0.43	0.0916031	0.99718	0.811688
MaxEnt_500_worldclim_fold3	MaxEnt	500	worldclim	3	internal	0.656288	0.650027	0.300054	0.31	0.217391	0.882015	0.31749
MaxEnt_500_worldclim_fold3	MaxEnt	500	worldclim	3	external	0.878747	0.804196	0.608393	0.48	0.175573	0.991971	0.827891
MaxEnt_500_worldclim_fold4	MaxEnt	500	worldclim	4	internal	0.716831	0.687066	0.374131	0.31	0.12	0.899595	0.507347
MaxEnt_500_worldclim_fold4	MaxEnt	500	worldclim	4	external	0.887802	0.816851	0.633702	0.51	0.152672	0.993219	0.866626
MaxEnt_500_worldclim_fold5	MaxEnt	500	worldclim	5	internal	0.75756	0.71896	0.43792	0.48	0.131579	0.967749	0.65479
MaxEnt_500_worldclim_fold5	MaxEnt	500	worldclim	5	external	0.87133	0.799986	0.599971	0.37	0.0687023	0.995201	0.828938
MaxEnt_600_bioclim_fold1	MaxEnt	600	bioclim	1	internal	0.723012	0.685126	0.370251	0.26	0.0333333	0.775676	0.470065
MaxEnt_600_bioclim_fold1	MaxEnt	600	bioclim	1	external	0.897675	0.852804	0.705607	0.59	0.0916031	0.994107	0.916699
MaxEnt_600_bioclim_fold2	MaxEnt	600	bioclim	2	internal	0.701333	0.682458	0.364915	0.28	0.0444444	0.466822	0.387574
MaxEnt_600_bioclim_fold2	MaxEnt	600	bioclim	2	external	0.896231	0.838127	0.676254	0.62	0.145038	0.997972	0.833305
MaxEnt_600_bioclim_fold3	MaxEnt	600	bioclim	3	internal	0.767349	0.703829	0.407658	0.67	0.347826	0.937272	0.916659
MaxEnt_600_bioclim_fold3	MaxEnt	600	bioclim	3	external	0.880461	0.816056	0.632112	0.59	0.137405	0.998342	1.01218
MaxEnt_600_bioclim_fold4	MaxEnt	600	bioclim	4	internal	0.761854	0.750714	0.501428	0.6	0.222222	0.835314	0.658908
MaxEnt_600_bioclim_fold4	MaxEnt	600	bioclim	4	external	0.878994	0.815874	0.631749	0.54	0.0992366	0.997786	0.97479
MaxEnt_600_bioclim_fold5	MaxEnt	600	bioclim	5	internal	0.701507	0.693842	0.387683	0.45	0.26087	0.819117	0.531972
MaxEnt_600_bioclim_fold5	MaxEnt	600	bioclim	5	external	0.879545	0.812799	0.625597	0.55	0.129771	0.979586	0.981351
MaxEnt_600_satellite_fold1	MaxEnt	600	satellite	1	internal	0.743078	0.704388	0.408776	0.38	0.2	0.921344	0.481998
MaxEnt_600_satellite_fold1	MaxEnt	600	satellite	1	external	0.910103	0.84243	0.684861	0.63	0.167939	0.997973	0.681301
MaxEnt_600_satellite_fold2	MaxEnt	600	satellite	2	internal	0.711159	0.661598	0.323196	0.3	0.155556	0.940962	0.405249
MaxEnt_600_satellite_fold2	MaxEnt	600	satellite	2	external	0.910627	0.852476	0.704952	0.62	0.145038	0.994595	0.791675
MaxEnt_600_satellite_fold3	MaxEnt	600	satellite	3	internal	0.748107	0.702735	0.40547	0.7	0.391304	0.913066	0.648971
MaxEnt_600_satellite_fold3	MaxEnt	600	satellite	3	external	0.899991	0.827232	0.654465	0.62	0.160305	0.998853	0.734871
MaxEnt_600_satellite_fold4	MaxEnt	600	satellite	4	internal	0.807317	0.75075	0.5015	0.74	0.333333	0.959665	0.615128
MaxEnt_600_satellite_fold4	MaxEnt	600	satellite	4	external	0.90195	0.826429	0.652859	0.5	0.0610687	0.996085	0.753559
MaxEnt_600_satellite_fold5	MaxEnt	600	satellite	5	internal	0.735997	0.710136	0.420273	0.61	0.391304	0.898658	0.51618
MaxEnt_600_satellite_fold5	MaxEnt	600	satellite	5	external	0.894917	0.824589	0.649177	0.53	0.129771	0.996235	0.735289
MaxEnt_600_terraclimate_fold1	MaxEnt	600	terraclimate	1	internal	0.822291	0.776329	0.552658	0.44	0.1	0.970402	0.720347
MaxEnt_600_terraclimate_fold1	MaxEnt	600	terraclimate	1	external	0.908004	0.834646	0.669292	0.63	0.183206	0.992703	0.993
MaxEnt_600_terraclimate_fold2	MaxEnt	600	terraclimate	2	internal	0.75087	0.746016	0.492033	0.27	0.0222222	0.519812	0.47009
MaxEnt_600_terraclimate_fold2	MaxEnt	600	terraclimate	2	external	0.908529	0.840686	0.681372	0.6	0.145038	0.995644	1.01272
MaxEnt_600_terraclimate_fold3	MaxEnt	600	terraclimate	3	internal	0.818794	0.758583	0.517167	0.42	0.0434783	0.73098	0.917963
MaxEnt_600_terraclimate_fold3	MaxEnt	600	terraclimate	3	external	0.898387	0.821744	0.643489	0.47	0.0992366	0.991466	1.04055
MaxEnt_600_terraclimate_fold4	MaxEnt	600	terraclimate	4	internal	0.751619	0.723234	0.446468	0.66	0.37037	0.646164	0.739738
MaxEnt_600_terraclimate_fold4	MaxEnt	600	terraclimate	4	external	0.89157	0.815848	0.631695	0.55	0.152672	0.991138	0.972356
MaxEnt_600_terraclimate_fold5	MaxEnt	600	terraclimate	5	internal	0.694419	0.689001	0.378001	0.28	0.217391	0.688652	0.325336
MaxEnt_600_terraclimate_fold5	MaxEnt	600	terraclimate	5	external	0.891707	0.812525	0.62505	0.54	0.175573	0.988275	0.920541
MaxEnt_600_worldclim_fold1	MaxEnt	600	worldclim	1	internal	0.747878	0.716378	0.432756	0.31	0.1	0.912559	0.48381
MaxEnt_600_worldclim_fold1	MaxEnt	600	worldclim	1	external	0.892825	0.82235	0.6447	0.43	0.0916031	0.998188	0.860724
MaxEnt_600_worldclim_fold2	MaxEnt	600	worldclim	2	internal	0.737924	0.697538	0.395075	0.28	0.111111	0.869172	0.431502
MaxEnt_600_worldclim_fold2	MaxEnt	600	worldclim	2	external	0.908099	0.847632	0.695265	0.5	0.0992366	0.98663	0.787053
MaxEnt_600_worldclim_fold3	MaxEnt	600	worldclim	3	internal	0.829369	0.778008	0.556017	0.55	0.130435	0.972542	0.99847
MaxEnt_600_worldclim_fold3	MaxEnt	600	worldclim	3	external	0.885363	0.803058	0.606116	0.47	0.145038	0.990399	0.934075
MaxEnt_600_worldclim_fold4	MaxEnt	600	worldclim	4	internal	0.790155	0.740872	0.481743	0.58	0.259259	0.664639	0.651696
MaxEnt_600_worldclim_fold4	MaxEnt	600	worldclim	4	external	0.880953	0.8325	0.665	0.43	0.0610687	0.966997	0.834521
MaxEnt_600_worldclim_fold5	MaxEnt	600	worldclim	5	internal	0.71196	0.708608	0.417217	0.4	0.26087	0.327939	0.404871
MaxEnt_600_worldclim_fold5	MaxEnt	600	worldclim	5	external	0.879231	0.804273	0.608547	0.4	0.122137	0.996064	0.812059
MaxEnt_700_bioclim_fold1	MaxEnt	700	bioclim	1	internal	0.754058	0.713393	0.426787	0.75	0.413793	0.866561	0.625376
MaxEnt_700_bioclim_fold1	MaxEnt	700	bioclim	1	external	0.884714	0.822119	0.644238	0.63	0.152672	0.978068	1.0314
MaxEnt_700_bioclim_fold2	MaxEnt	700	bioclim	2	internal	0.750566	0.708317	0.416633	0.56	0.266667	0.98094	0.720357
MaxEnt_700_bioclim_fold2	MaxEnt	700	bioclim	2	external	0.887626	0.819865	0.63973	0.6	0.145038	0.998998	0.994855
MaxEnt_700_bioclim_fold3	MaxEnt	700	bioclim	3	internal	0.664105	0.675976	0.351952	0.29	0.117647	0.612457	0.288215
MaxEnt_700_bioclim_fold3	MaxEnt	700	bioclim	3	external	0.889258	0.833932	0.667864	0.52	0.10687	0.993507	0.832265
MaxEnt_700_bioclim_fold4	MaxEnt	700	bioclim	4	internal	0.717711	0.692361	0.384723	0.33	0.0714286	0.331352	0.489184
MaxEnt_700_bioclim_fold4	MaxEnt	700	bioclim	4	external	0.883389	0.821559	0.643119	0.62	0.167939	0.998814	0.886384
MaxEnt_700_bioclim_fold5	MaxEnt	700	bioclim	5	internal	0.854889	0.784405	0.568809	0.53	0.107143	0.984789	0.813817
MaxEnt_700_bioclim_fold5	MaxEnt	700	bioclim	5	external	0.888739	0.827653	0.655306	0.63	0.122137	0.997067	1.12919
MaxEnt_700_satellite_fold1	MaxEnt	700	satellite	1	internal	0.750603	0.70832	0.41664	0.54	0.275862	0.958426	0.436344
MaxEnt_700_satellite_fold1	MaxEnt	700	satellite	1	external	0.889598	0.811873	0.623745	0.59	0.175573	0.993819	0.805479
MaxEnt_700_satellite_fold2	MaxEnt	700	satellite	2	internal	0.756709	0.697871	0.395742	0.65	0.4	0.858261	0.57362
MaxEnt_700_satellite_fold2	MaxEnt	700	satellite	2	external	0.908318	0.837668	0.675336	0.63	0.160305	0.996445	0.853802
MaxEnt_700_satellite_fold3	MaxEnt	700	satellite	3	internal	0.699833	0.677194	0.354387	0.46	0.382353	0.865659	0.308496
MaxEnt_700_satellite_fold3	MaxEnt	700	satellite	3	external	0.906543	0.833295	0.66659	0.45	0.0763359	0.997888	0.796086
MaxEnt_700_satellite_fold4	MaxEnt	700	satellite	4	internal	0.734543	0.741956	0.483912	0.29	0	0.503977	0.484647
MaxEnt_700_satellite_fold4	MaxEnt	700	satellite	4	external	0.904222	0.825268	0.650535	0.47	0.0763359	0.996761	0.785847
MaxEnt_700_satellite_fold5	MaxEnt	700	satellite	5	internal	0.845285	0.779725	0.559449	0.63	0.214286	0.98285	0.742108
MaxEnt_700_satellite_fold5	MaxEnt	700	satellite	5	external	0.904002	0.830787	0.661574	0.66	0.175573	0.997289	0.855052
MaxEnt_700_terraclimate_fold1	MaxEnt	700	terraclimate	1	internal	0.761554	0.738164	0.476327	0.52	0.241379	0.882444	0.515872
MaxEnt_700_terraclimate_fold1	MaxEnt	700	terraclimate	1	external	0.897083	0.817326	0.634652	0.64	0.206107	0.987164	0.990513
MaxEnt_700_terraclimate_fold2	MaxEnt	700	terraclimate	2	internal	0.765558	0.718363	0.436727	0.49	0.2	0.79118	0.618511
MaxEnt_700_terraclimate_fold2	MaxEnt	700	terraclimate	2	external	0.889347	0.809229	0.618458	0.68	0.244275	0.970414	0.984883
MaxEnt_700_terraclimate_fold3	MaxEnt	700	terraclimate	3	internal	0.765039	0.763926	0.527852	0.31	0.0588235	0.894958	0.553713
MaxEnt_700_terraclimate_fold3	MaxEnt	700	terraclimate	3	external	0.908751	0.83717	0.67434	0.59	0.152672	0.993333	1.03752
MaxEnt_700_terraclimate_fold4	MaxEnt	700	terraclimate	4	internal	0.824335	0.790908	0.581816	0.47	0.107143	0.855996	0.727167
MaxEnt_700_terraclimate_fold4	MaxEnt	700	terraclimate	4	external	0.908559	0.835445	0.670889	0.51	0.0916031	0.982034	1.10605
MaxEnt_700_terraclimate_fold5	MaxEnt	700	terraclimate	5	internal	0.855701	0.813165	0.62633	0.56	0.142857	0.980283	0.907122
MaxEnt_700_terraclimate_fold5	MaxEnt	700	terraclimate	5	external	0.90073	0.832689	0.665378	0.49	0.0839695	0.992823	1.00317
MaxEnt_700_worldclim_fold1	MaxEnt	700	worldclim	1	internal	0.777177	0.735817	0.471634	0.62	0.310345	0.907893	0.603642
MaxEnt_700_worldclim_fold1	MaxEnt	700	worldclim	1	external	0.884121	0.804899	0.609798	0.54	0.175573	0.993483	0.885026
MaxEnt_700_worldclim_fold2	MaxEnt	700	worldclim	2	internal	0.747261	0.702894	0.405788	0.64	0.366667	0.958529	0.468748
MaxEnt_700_worldclim_fold2	MaxEnt	700	worldclim	2	external	0.878243	0.803633	0.607266	0.56	0.198473	0.986343	0.801752
MaxEnt_700_worldclim_fold3	MaxEnt	700	worldclim	3	internal	0.729111	0.691024	0.382049	0.31	0.147059	0.951842	0.491116
MaxEnt_700_worldclim_fold3	MaxEnt	700	worldclim	3	external	0.887726	0.812667	0.625335	0.4	0.0916031	0.989301	0.825272
MaxEnt_700_worldclim_fold4	MaxEnt	700	worldclim	4	internal	0.742925	0.715322	0.430644	0.34	0.142857	0.739501	0.514987
MaxEnt_700_worldclim_fold4	MaxEnt	700	worldclim	4	external	0.900658	0.821906	0.643813	0.42	0.0763359	0.992183	0.956691
MaxEnt_700_worldclim_fold5	MaxEnt	700	worldclim	5	internal	0.837428	0.793552	0.587103	0.41	0.142857	0.956329	0.76557
MaxEnt_700_worldclim_fold5	MaxEnt	700	worldclim	5	external	0.88156	0.827672	0.655344	0.45	0.0839695	0.99447	0.897822
MaxEnt_Europe_bioclim_fold1	MaxEnt	Europe	bioclim	1	internal	0.828968	0.769336	0.538672	0.39	0.115385	0.879319	0.791704
MaxEnt_Europe_bioclim_fold1	MaxEnt	Europe	bioclim	1	external	0.879274	0.808924	0.617848	0.58	0.152672	0.961746	0.944763
MaxEnt_Europe_bioclim_fold2	MaxEnt	Europe	bioclim	2	internal	0.763886	0.720153	0.440305	0.37	0.205882	0.772507	0.552687
MaxEnt_Europe_bioclim_fold2	MaxEnt	Europe	bioclim	2	external	0.88522	0.82161	0.643219	0.59	0.167939	0.996858	0.798928
MaxEnt_Europe_bioclim_fold3	MaxEnt	Europe	bioclim	3	internal	0.743709	0.737075	0.474149	0.25	0.0227273	0.606346	0.508798
MaxEnt_Europe_bioclim_fold3	MaxEnt	Europe	bioclim	3	external	0.887006	0.824928	0.649857	0.56	0.152672	0.999004	0.78395
MaxEnt_Europe_bioclim_fold4	MaxEnt	Europe	bioclim	4	internal	0.835391	0.764419	0.528838	0.47	0.117647	0.783461	0.790194
MaxEnt_Europe_bioclim_fold4	MaxEnt	Europe	bioclim	4	external	0.877143	0.818811	0.637623	0.59	0.145038	0.991676	0.872988
MaxEnt_Europe_bioclim_fold5	MaxEnt	Europe	bioclim	5	internal	0.812267	0.784914	0.569827	0.7	0.275862	0.412594	0.718274
MaxEnt_Europe_bioclim_fold5	MaxEnt	Europe	bioclim	5	external	0.877392	0.815693	0.631386	0.61	0.160305	0.994422	0.894187
MaxEnt_Europe_satellite_fold1	MaxEnt	Europe	satellite	1	internal	0.79135	0.753121	0.506242	0.32	0.153846	0.774051	0.184882
MaxEnt_Europe_satellite_fold1	MaxEnt	Europe	satellite	1	external	0.888153	0.818013	0.636025	0.51	0.137405	0.987338	0.490615
MaxEnt_Europe_satellite_fold2	MaxEnt	Europe	satellite	2	internal	0.804473	0.734205	0.46841	0.45	0.235294	0.969925	0.577775
MaxEnt_Europe_satellite_fold2	MaxEnt	Europe	satellite	2	external	0.908628	0.825809	0.651617	0.64	0.198473	0.996592	0.873329
MaxEnt_Europe_satellite_fold3	MaxEnt	Europe	satellite	3	internal	0.778931	0.745582	0.491165	0.23	0.0681818	0.939974	0.416548
MaxEnt_Europe_satellite_fold3	MaxEnt	Europe	satellite	3	external	0.917688	0.843484	0.686968	0.6	0.167939	0.997578	0.719828
MaxEnt_Europe_satellite_fold4	MaxEnt	Europe	satellite	4	internal	0.816769	0.783147	0.566293	0.46	0.117647	0.916924	0.621543
MaxEnt_Europe_satellite_fold4	MaxEnt	Europe	satellite	4	external	0.898537	0.819672	0.639344	0.52	0.129771	0.99768	0.613959
MaxEnt_Europe_satellite_fold5	MaxEnt	Europe	satellite	5	internal	0.846503	0.79424	0.588479	0.46	0.103448	0.977647	0.276496
MaxEnt_Europe_satellite_fold5	MaxEnt	Europe	satellite	5	external	0.887057	0.811757	0.623513	0.5	0.10687	0.998948	0.57254
MaxEnt_Europe_terraclimate_fold1	MaxEnt	Europe	terraclimate	1	internal	0.778973	0.74418	0.48836	0.54	0.307692	0.953446	0.460797
MaxEnt_Europe_terraclimate_fold1	MaxEnt	Europe	terraclimate	1	external	0.881947	0.819082	0.638164	0.62	0.206107	0.97786	0.866361
MaxEnt_Europe_terraclimate_fold2	MaxEnt	Europe	terraclimate	2	internal	0.821658	0.761874	0.523747	0.38	0.176471	0.978874	0.572417
MaxEnt_Europe_terraclimate_fold2	MaxEnt	Europe	terraclimate	2	external	0.902642	0.831412	0.662824	0.52	0.129771	0.997192	1.01301
MaxEnt_Europe_terraclimate_fold3	MaxEnt	Europe	terraclimate	3	internal	0.807872	0.773667	0.547333	0.24	0	0.7332	0.520753
MaxEnt_Europe_terraclimate_fold3	MaxEnt	Europe	terraclimate	3	external	0.912435	0.849442	0.698885	0.49	0.0916031	0.98334	1.01768
MaxEnt_Europe_terraclimate_fold4	MaxEnt	Europe	terraclimate	4	internal	0.870914	0.815803	0.631606	0.37	0	0.542301	0.986716
MaxEnt_Europe_terraclimate_fold4	MaxEnt	Europe	terraclimate	4	external	0.904455	0.835599	0.671199	0.65	0.183206	0.987693	1.17732
MaxEnt_Europe_terraclimate_fold5	MaxEnt	Europe	terraclimate	5	internal	0.82111	0.781287	0.562575	0.51	0.241379	0.873271	0.618087
MaxEnt_Europe_terraclimate_fold5	MaxEnt	Europe	terraclimate	5	external	0.896888	0.827757	0.655514	0.49	0.114504	0.995341	1.02114
MaxEnt_Europe_worldclim_fold1	MaxEnt	Europe	worldclim	1	internal	0.81851	0.750928	0.501856	0.31	0.153846	0.950546	0.608908
MaxEnt_Europe_worldclim_fold1	MaxEnt	Europe	worldclim	1	external	0.876717	0.802217	0.604434	0.59	0.221374	0.989223	0.855735
MaxEnt_Europe_worldclim_fold2	MaxEnt	Europe	worldclim	2	internal	0.809535	0.761438	0.522876	0.26	0.0588235	0.818925	0.538558
MaxEnt_Europe_worldclim_fold2	MaxEnt	Europe	worldclim	2	external	0.8883	0.812305	0.624609	0.43	0.114504	0.971245	0.846052
MaxEnt_Europe_worldclim_fold3	MaxEnt	Europe	worldclim	3	internal	0.795542	0.781863	0.563726	0.29	0.0681818	0.852581	0.462699
MaxEnt_Europe_worldclim_fold3	MaxEnt	Europe	worldclim	3	external	0.896486	0.81594	0.63188	0.35	0.0687023	0.971773	0.835236
MaxEnt_Europe_worldclim_fold4	MaxEnt	Europe	worldclim	4	internal	0.87022	0.837956	0.675912	0.5	0.0588235	0.890667	0.909453
MaxEnt_Europe_worldclim_fold4	MaxEnt	Europe	worldclim	4	external	0.880967	0.797609	0.595218	0.56	0.206107	0.98357	0.906873
MaxEnt_Europe_worldclim_fold5	MaxEnt	Europe	worldclim	5	internal	0.815637	0.746473	0.492946	0.5	0.275862	0.795781	0.637952
MaxEnt_Europe_worldclim_fold5	MaxEnt	Europe	worldclim	5	external	0.880365	0.810495	0.620989	0.45	0.122137	0.997468	0.887676
RF_100_bioclim_fold1	RF	100	bioclim	1	internal	0.518067	0.565192	0.130384	0.37	0.388889	0.454091	0.025252
RF_100_bioclim_fold1	RF	100	bioclim	1	external	0.646589	0.618169	0.236339	0.44	0.564885	0.959796	1.21166
RF_100_bioclim_fold2	RF	100	bioclim	2	internal	0.474393	0.524249	0.0484987	0.5	0.783784	-0.38821	-0.13477
RF_100_bioclim_fold2	RF	100	bioclim	2	external	0.692164	0.673939	0.347879	0.48	0.503817	0.971833	1.60871
RF_100_bioclim_fold3	RF	100	bioclim	3	internal	0.568827	0.607421	0.214841	0.48	0.5	0.520536	0.369708
RF_100_bioclim_fold3	RF	100	bioclim	3	external	0.639381	0.630662	0.261324	0.54	0.664122	0.810345	1.24555
RF_100_bioclim_fold4	RF	100	bioclim	4	internal	0.511864	0.563429	0.126859	0.32	0.115385	0.187741	-0.126033
RF_100_bioclim_fold4	RF	100	bioclim	4	external	0.573484	0.614287	0.228575	0.55	0.70229	0.589667	0.790157
RF_100_bioclim_fold5	RF	100	bioclim	5	internal	0.521239	0.538672	0.0773448	0.4	0.419355	0.725572	0.138664
RF_100_bioclim_fold5	RF	100	bioclim	5	external	0.635446	0.651672	0.303344	0.5	0.587786	0.757278	1.38892
RF_100_satellite_fold1	RF	100	satellite	1	internal	0.580029	0.590121	0.180242	0.44	0.527778	0.943614	0.483663
RF_100_satellite_fold1	RF	100	satellite	1	external	0.697943	0.663091	0.326182	0.48	0.526718	0.996139	1.84442
RF_100_satellite_fold2	RF	100	satellite	2	internal	0.517728	0.553469	0.106938	0.28	0.0540541	-0.373579	0.221096
RF_100_satellite_fold2	RF	100	satellite	2	external	0.743903	0.689759	0.379517	0.46	0.473282	0.988854	2.09684
RF_100_satellite_fold3	RF	100	satellite	3	internal	0.582502	0.590862	0.181724	0.35	0.2	0.455292	0.881847
RF_100_satellite_fold3	RF	100	satellite	3	external	0.696088	0.642355	0.28471	0.43	0.458015	0.999109	1.79066
RF_100_satellite_fold4	RF	100	satellite	4	internal	0.662475	0.644896	0.289793	0.37	0.192308	0.971683	1.41175
RF_100_satellite_fold4	RF	100	satellite	4	external	0.65343	0.623803	0.247607	0.43	0.435115	0.989152	1.67277
RF_100_satellite_fold5	RF	100	satellite	5	internal	0.557649	0.563194	0.126388	0.33	0.16129	0.787205	0.507868
RF_100_satellite_fold5	RF	100	satellite	5	external	0.758433	0.730624	0.461248	0.42	0.320611	0.988143	2.01134
RF_100_terraclimate_fold1	RF	100	terraclimate	1	internal	0.489988	0.522892	0.0457835	0.47	0.666667	0.265765	-0.107728
RF_100_terraclimate_fold1	RF	100	terraclimate	1	external	0.813315	0.753957	0.507913	0.39	0.21374	0.998236	2.02574
RF_100_terraclimate_fold2	RF	100	terraclimate	2	internal	0.496967	0.523869	0.0477375	0.41	0.675676	0.705199	-0.104287
RF_100_terraclimate_fold2	RF	100	terraclimate	2	external	0.792881	0.72443	0.44886	0.43	0.366412	0.998776	2.03633
RF_100_terraclimate_fold3	RF	100	terraclimate	3	internal	0.578354	0.634041	0.268082	0.45	0.45	0.532595	0.384234
RF_100_terraclimate_fold3	RF	100	terraclimate	3	external	0.797953	0.737721	0.475442	0.4	0.274809	0.998152	2.02356
RF_100_terraclimate_fold4	RF	100	terraclimate	4	internal	0.564565	0.58344	0.166881	0.54	0.692308	0.836562	0.610456
RF_100_terraclimate_fold4	RF	100	terraclimate	4	external	0.743525	0.693737	0.387474	0.41	0.343511	0.995452	1.90613
RF_100_terraclimate_fold5	RF	100	terraclimate	5	internal	0.492219	0.552282	0.104564	0.51	0.645161	-0.122006	-0.141687
RF_100_terraclimate_fold5	RF	100	terraclimate	5	external	0.820269	0.735429	0.470857	0.43	0.343511	0.99916	1.87667
RF_100_worldclim_fold1	RF	100	worldclim	1	internal	0.503865	0.553088	0.106176	0.47	0.694444	-0.115362	0.163634
RF_100_worldclim_fold1	RF	100	worldclim	1	external	0.731131	0.701865	0.403729	0.43	0.343511	0.995476	1.84855
RF_100_worldclim_fold2	RF	100	worldclim	2	internal	0.461669	0.5182	0.0363996	0.59	0.945946	-0.411644	-0.256722
RF_100_worldclim_fold2	RF	100	worldclim	2	external	0.760457	0.713407	0.426815	0.38	0.236641	0.998212	1.91879
RF_100_worldclim_fold3	RF	100	worldclim	3	internal	0.584916	0.624789	0.249579	0.4	0.3	0.886142	0.515945
RF_100_worldclim_fold3	RF	100	worldclim	3	external	0.758855	0.705485	0.410969	0.41	0.328244	0.994578	1.90794
RF_100_worldclim_fold4	RF	100	worldclim	4	internal	0.578507	0.609005	0.21801	0.45	0.384615	0.728707	0.418753
RF_100_worldclim_fold4	RF	100	worldclim	4	external	0.666959	0.636578	0.273155	0.44	0.473282	0.985983	1.52947
RF_100_worldclim_fold5	RF	100	worldclim	5	internal	0.426124	0.511276	0.0225523	0.19	0	-0.8378	-0.572099
RF_100_worldclim_fold5	RF	100	worldclim	5	external	0.764461	0.692668	0.385337	0.46	0.473282	0.994191	1.85871
RF_200_bioclim_fold1	RF	200	bioclim	1	internal	0.723058	0.689682	0.379364	0.35	0.136364	0.883086	1.11431
RF_200_bioclim_fold1	RF	200	bioclim	1	external	0.77253	0.722369	0.444737	0.39	0.274809	0.996493	1.47492
RF_200_bioclim_fold2	RF	200	bioclim	2	internal	0.620462	0.608223	0.216446	0.41	0.428571	0.796477	0.490091
RF_200_bioclim_fold2	RF	200	bioclim	2	external	0.785819	0.747512	0.495024	0.42	0.259542	0.991683	1.55527
RF_200_bioclim_fold3	RF	200	bioclim	3	internal	0.574208	0.586568	0.173135	0.38	0.361111	0.795128	0.415755
RF_200_bioclim_fold3	RF	200	bioclim	3	external	0.816095	0.749279	0.498558	0.39	0.236641	0.999388	1.54828
RF_200_bioclim_fold4	RF	200	bioclim	4	internal	0.601561	0.60489	0.20978	0.59	0.694444	0.841292	0.636871
RF_200_bioclim_fold4	RF	200	bioclim	4	external	0.771684	0.709251	0.418502	0.43	0.320611	0.999124	1.46962
RF_200_bioclim_fold5	RF	200	bioclim	5	internal	0.515973	0.581073	0.162146	0.62	0.761905	0.705829	-0.0958115
RF_200_bioclim_fold5	RF	200	bioclim	5	external	0.744804	0.706966	0.413933	0.39	0.274809	0.975794	1.27726
RF_200_satellite_fold1	RF	200	satellite	1	internal	0.694552	0.676993	0.353985	0.36	0.227273	0.969354	1.27573
RF_200_satellite_fold1	RF	200	satellite	1	external	0.83715	0.779119	0.558238	0.43	0.259542	0.981998	2.06003
RF_200_satellite_fold2	RF	200	satellite	2	internal	0.669502	0.637042	0.274085	0.42	0.371429	0.994059	1.08129
RF_200_satellite_fold2	RF	200	satellite	2	external	0.855903	0.802136	0.604271	0.4	0.183206	0.998776	2.14761
RF_200_satellite_fold3	RF	200	satellite	3	internal	0.590768	0.572362	0.144723	0.36	0.361111	0.878769	0.505872
RF_200_satellite_fold3	RF	200	satellite	3	external	0.874287	0.830652	0.661303	0.41	0.145038	0.989523	2.03347
RF_200_satellite_fold4	RF	200	satellite	4	internal	0.617749	0.601097	0.202194	0.41	0.416667	0.967113	0.719335
RF_200_satellite_fold4	RF	200	satellite	4	external	0.857658	0.805613	0.611225	0.4	0.152672	0.998296	2.12332
RF_200_satellite_fold5	RF	200	satellite	5	internal	0.531248	0.605184	0.210368	0.44	0.52381	0.591119	0.129304
RF_200_satellite_fold5	RF	200	satellite	5	external	0.83477	0.796196	0.592393	0.42	0.221374	0.986583	1.79928
RF_200_terraclimate_fold1	RF	200	terraclimate	1	internal	0.710101	0.68995	0.3799	0.47	0.409091	0.98671	1.08267
RF_200_terraclimate_fold1	RF	200	terraclimate	1	external	0.865265	0.784784	0.569569	0.38	0.167939	0.999148	1.6226
RF_200_terraclimate_fold2	RF	200	terraclimate	2	internal	0.641412	0.613181	0.226362	0.43	0.428571	0.966401	0.549811
RF_200_terraclimate_fold2	RF	200	terraclimate	2	external	0.863283	0.776831	0.553661	0.4	0.221374	0.99964	1.53249
RF_200_terraclimate_fold3	RF	200	terraclimate	3	internal	0.661156	0.631152	0.262303	0.33	0.111111	0.914278	0.96465
RF_200_terraclimate_fold3	RF	200	terraclimate	3	external	0.889868	0.808268	0.616536	0.41	0.160305	0.999844	1.89831
RF_200_terraclimate_fold4	RF	200	terraclimate	4	internal	0.603225	0.612885	0.225769	0.62	0.666667	0.887536	0.405104
RF_200_terraclimate_fold4	RF	200	terraclimate	4	external	0.879064	0.813239	0.626477	0.4	0.152672	0.998488	1.66764
RF_200_terraclimate_fold5	RF	200	terraclimate	5	internal	0.461847	0.583087	0.166173	0.64	0.761905	0.496178	-0.111751
RF_200_terraclimate_fold5	RF	200	terraclimate	5	external	0.83278	0.789651	0.579302	0.45	0.267176	0.998776	1.45429
RF_200_worldclim_fold1	RF	200	worldclim	1	internal	0.771208	0.734987	0.469975	0.4	0.227273	0.989091	1.61229
RF_200_worldclim_fold1	RF	200	worldclim	1	external	0.853388	0.783966	0.567932	0.4	0.198473	0.993579	1.81182
RF_200_worldclim_fold2	RF	200	worldclim	2	internal	0.62928	0.614017	0.228033	0.44	0.457143	0.959748	0.526352
RF_200_worldclim_fold2	RF	200	worldclim	2	external	0.83086	0.772632	0.545263	0.39	0.19084	0.993783	1.67584
RF_200_worldclim_fold3	RF	200	worldclim	3	internal	0.576949	0.591578	0.183156	0.39	0.333333	0.796906	0.480432
RF_200_worldclim_fold3	RF	200	worldclim	3	external	0.871271	0.789709	0.579418	0.44	0.251908	0.997132	1.86573
RF_200_worldclim_fold4	RF	200	worldclim	4	internal	0.609808	0.587836	0.175671	0.43	0.416667	0.973033	0.670168
RF_200_worldclim_fold4	RF	200	worldclim	4	external	0.832021	0.761189	0.522378	0.39	0.198473	0.999208	1.75292
RF_200_worldclim_fold5	RF	200	worldclim	5	internal	0.521864	0.588854	0.177708	0.47	0.571429	0.63282	0.0620715
RF_200_worldclim_fold5	RF	200	worldclim	5	external	0.816786	0.771856	0.543712	0.4	0.236641	0.996916	1.52619
RF_300_bioclim_fold1	RF	300	bioclim	1	internal	0.638205	0.643329	0.286658	0.38	0.363636	0.897269	0.568559
RF_300_bioclim_fold1	RF	300	bioclim	1	external	0.812219	0.756284	0.512568	0.43	0.274809	0.998632	1.36278
RF_300_bioclim_fold2	RF	300	bioclim	2	internal	0.621495	0.612924	0.225847	0.54	0.64	0.899523	0.517741
RF_300_bioclim_fold2	RF	300	bioclim	2	external	0.818071	0.744363	0.488725	0.39	0.236641	0.999652	1.30636
RF_300_bioclim_fold3	RF	300	bioclim	3	internal	0.682215	0.676537	0.353073	0.41	0.0882353	0.93575	0.950693
RF_300_bioclim_fold3	RF	300	bioclim	3	external	0.833384	0.763995	0.527989	0.41	0.206107	0.999412	1.49917
RF_300_bioclim_fold4	RF	300	bioclim	4	internal	0.648532	0.67427	0.34854	0.52	0.375	0.755808	0.685627
RF_300_bioclim_fold4	RF	300	bioclim	4	external	0.84021	0.77849	0.556979	0.37	0.114504	0.999736	1.54191
RF_300_bioclim_fold5	RF	300	bioclim	5	internal	0.603768	0.610062	0.220123	0.6	0.702703	0.902916	0.523826
RF_300_bioclim_fold5	RF	300	bioclim	5	external	0.823597	0.764948	0.529896	0.39	0.206107	0.998548	1.39126
RF_300_satellite_fold1	RF	300	satellite	1	internal	0.639523	0.619553	0.239105	0.56	0.681818	0.831364	1.03651
RF_300_satellite_fold1	RF	300	satellite	1	external	0.860077	0.82839	0.65678	0.41	0.152672	0.98838	1.85499
RF_300_satellite_fold2	RF	300	satellite	2	internal	0.695177	0.673682	0.347363	0.34	0.2	0.954914	1.21615
RF_300_satellite_fold2	RF	300	satellite	2	external	0.880524	0.814871	0.629743	0.43	0.198473	0.998152	1.96293
RF_300_satellite_fold3	RF	300	satellite	3	internal	0.682564	0.676914	0.353828	0.44	0.323529	0.835284	0.917461
RF_300_satellite_fold3	RF	300	satellite	3	external	0.868326	0.803177	0.606355	0.36	0.10687	0.985611	1.79692
RF_300_satellite_fold4	RF	300	satellite	4	internal	0.696185	0.707562	0.415124	0.43	0.25	0.930821	0.971975
RF_300_satellite_fold4	RF	300	satellite	4	external	0.882959	0.834638	0.669276	0.39	0.0992366	0.993879	2.01081
RF_300_satellite_fold5	RF	300	satellite	5	internal	0.641855	0.614373	0.228746	0.3	0.189189	0.973177	0.724547
RF_300_satellite_fold5	RF	300	satellite	5	external	0.896387	0.84436	0.68872	0.41	0.122137	0.998173	1.90633
RF_300_terraclimate_fold1	RF	300	terraclimate	1	internal	0.645205	0.622142	0.244285	0.21	0.136364	0.875717	0.508545
RF_300_terraclimate_fold1	RF	300	terraclimate	1	external	0.873502	0.800908	0.601816	0.35	0.129771	0.999328	1.41894
RF_300_terraclimate_fold2	RF	300	terraclimate	2	internal	0.713917	0.69618	0.39236	0.36	0.24	0.736006	0.911645
RF_300_terraclimate_fold2	RF	300	terraclimate	2	external	0.884927	0.809769	0.619538	0.34	0.0687023	0.998008	1.52819
RF_300_terraclimate_fold3	RF	300	terraclimate	3	internal	0.683309	0.664396	0.328793	0.36	0.117647	0.891582	0.811588
RF_300_terraclimate_fold3	RF	300	terraclimate	3	external	0.891442	0.829829	0.659659	0.38	0.0839695	0.999532	1.52126
RF_300_terraclimate_fold4	RF	300	terraclimate	4	internal	0.688792	0.670248	0.340497	0.46	0.28125	0.948568	0.779707
RF_300_terraclimate_fold4	RF	300	terraclimate	4	external	0.889328	0.832276	0.664553	0.4	0.10687	0.999028	1.53805
RF_300_terraclimate_fold5	RF	300	terraclimate	5	internal	0.669176	0.67912	0.35824	0.37	0.216216	0.890832	0.640888
RF_300_terraclimate_fold5	RF	300	terraclimate	5	external	0.894701	0.816203	0.632405	0.4	0.145038	0.999555	1.5573
RF_300_worldclim_fold1	RF	300	worldclim	1	internal	0.625268	0.607475	0.214949	0.35	0.363636	0.948279	0.5932
RF_300_worldclim_fold1	RF	300	worldclim	1	external	0.863094	0.791465	0.58293	0.44	0.251908	0.998884	1.50964
RF_300_worldclim_fold2	RF	300	worldclim	2	internal	0.666964	0.632535	0.265069	0.41	0.44	0.986249	0.820087
RF_300_worldclim_fold2	RF	300	worldclim	2	external	0.869493	0.807704	0.615408	0.35	0.0839695	0.999439	1.64057
RF_300_worldclim_fold3	RF	300	worldclim	3	internal	0.682451	0.648361	0.296721	0.39	0.117647	0.97109	0.977464
RF_300_worldclim_fold3	RF	300	worldclim	3	external	0.877475	0.815322	0.630645	0.38	0.0992366	0.999244	1.64686
RF_300_worldclim_fold4	RF	300	worldclim	4	internal	0.657416	0.64715	0.294299	0.39	0.15625	0.94865	0.819144
RF_300_worldclim_fold4	RF	300	worldclim	4	external	0.877527	0.818086	0.636171	0.38	0.0916031	0.986427	1.66663
RF_300_worldclim_fold5	RF	300	worldclim	5	internal	0.614894	0.593618	0.187236	0.36	0.351351	0.916177	0.492347
RF_300_worldclim_fold5	RF	300	worldclim	5	external	0.883655	0.805069	0.610138	0.45	0.236641	0.997612	1.61595
RF_400_bioclim_fold1	RF	400	bioclim	1	internal	0.637256	0.613193	0.226385	0.36	0.346154	0.956334	0.598448
RF_400_bioclim_fold1	RF	400	bioclim	1	external	0.857268	0.768645	0.53729	0.43	0.236641	0.997864	1.43623
RF_400_bioclim_fold2	RF	400	bioclim	2	internal	0.687199	0.6802	0.3604	0.43	0.307692	0.930055	0.806704
RF_400_bioclim_fold2	RF	400	bioclim	2	external	0.870627	0.795517	0.591033	0.35	0.0763359	0.999004	1.52998
RF_400_bioclim_fold3	RF	400	bioclim	3	internal	0.671577	0.632672	0.265345	0.5	0.421053	0.870672	0.704099
RF_400_bioclim_fold3	RF	400	bioclim	3	external	0.854641	0.775704	0.551408	0.48	0.267176	0.999076	1.423
RF_400_bioclim_fold4	RF	400	bioclim	4	internal	0.709274	0.707758	0.415517	0.4	0.166667	0.872275	0.920596
RF_400_bioclim_fold4	RF	400	bioclim	4	external	0.827345	0.754933	0.509866	0.36	0.167939	0.998188	1.34427
RF_400_bioclim_fold5	RF	400	bioclim	5	internal	0.691798	0.665834	0.331668	0.45	0.388889	0.978935	0.815044
RF_400_bioclim_fold5	RF	400	bioclim	5	external	0.828031	0.766256	0.532513	0.49	0.29771	0.999052	1.28008
RF_400_satellite_fold1	RF	400	satellite	1	internal	0.714687	0.662814	0.325628	0.42	0.423077	0.977861	1.09878
RF_400_satellite_fold1	RF	400	satellite	1	external	0.897406	0.828626	0.657251	0.45	0.183206	0.996256	1.85733
RF_400_satellite_fold2	RF	400	satellite	2	internal	0.721108	0.71306	0.426119	0.39	0.269231	0.949187	0.910016
RF_400_satellite_fold2	RF	400	satellite	2	external	0.880864	0.822717	0.645434	0.41	0.160305	0.998032	1.73428
RF_400_satellite_fold3	RF	400	satellite	3	internal	0.690531	0.669869	0.339739	0.46	0.342105	0.964096	1.0192
RF_400_satellite_fold3	RF	400	satellite	3	external	0.902792	0.841203	0.682406	0.41	0.114504	0.998116	1.88973
RF_400_satellite_fold4	RF	400	satellite	4	internal	0.778675	0.709614	0.419228	0.5	0.375	0.993581	1.6047
RF_400_satellite_fold4	RF	400	satellite	4	external	0.892767	0.824955	0.64991	0.39	0.0992366	0.997528	1.87082
RF_400_satellite_fold5	RF	400	satellite	5	internal	0.659403	0.666161	0.332322	0.47	0.444444	0.864004	0.820339
RF_400_satellite_fold5	RF	400	satellite	5	external	0.878824	0.82056	0.64112	0.42	0.160305	0.996652	1.6947
RF_400_terraclimate_fold1	RF	400	terraclimate	1	internal	0.732642	0.694859	0.389717	0.43	0.307692	0.982274	0.872985
RF_400_terraclimate_fold1	RF	400	terraclimate	1	external	0.893911	0.822578	0.645156	0.42	0.137405	0.999736	1.54981
RF_400_terraclimate_fold2	RF	400	terraclimate	2	internal	0.745025	0.727994	0.455988	0.36	0.153846	0.977822	0.95672
RF_400_terraclimate_fold2	RF	400	terraclimate	2	external	0.909424	0.843275	0.68655	0.4	0.0839695	0.999328	1.68336
RF_400_terraclimate_fold3	RF	400	terraclimate	3	internal	0.705142	0.670124	0.340248	0.32	0.131579	0.970237	0.786075
RF_400_terraclimate_fold3	RF	400	terraclimate	3	external	0.896597	0.836201	0.672402	0.4	0.0839695	0.9997	1.49883
RF_400_terraclimate_fold4	RF	400	terraclimate	4	internal	0.799025	0.771618	0.543235	0.49	0.208333	0.974397	1.22754
RF_400_terraclimate_fold4	RF	400	terraclimate	4	external	0.895863	0.842029	0.684057	0.4	0.0687023	0.999496	1.52031
RF_400_terraclimate_fold5	RF	400	terraclimate	5	internal	0.692065	0.684005	0.368011	0.47	0.361111	0.664157	0.700393
RF_400_terraclimate_fold5	RF	400	terraclimate	5	external	0.884527	0.813358	0.626716	0.37	0.114504	0.999556	1.41974
RF_400_worldclim_fold1	RF	400	worldclim	1	internal	0.734287	0.702491	0.404982	0.39	0.230769	0.918851	1.01248
RF_400_worldclim_fold1	RF	400	worldclim	1	external	0.882025	0.811208	0.622417	0.37	0.0992366	0.999052	1.60018
RF_400_worldclim_fold2	RF	400	worldclim	2	internal	0.736916	0.71381	0.42762	0.31	0.0769231	0.882783	0.978008
RF_400_worldclim_fold2	RF	400	worldclim	2	external	0.89675	0.825063	0.650126	0.36	0.0839695	0.999508	1.67379
RF_400_worldclim_fold3	RF	400	worldclim	3	internal	0.710212	0.673838	0.347677	0.4	0.236842	0.99166	0.866971
RF_400_worldclim_fold3	RF	400	worldclim	3	external	0.882457	0.819101	0.638202	0.44	0.167939	0.99964	1.59074
RF_400_worldclim_fold4	RF	400	worldclim	4	internal	0.756182	0.717116	0.434233	0.37	0.0833333	0.93393	1.33119
RF_400_worldclim_fold4	RF	400	worldclim	4	external	0.884847	0.81435	0.628699	0.33	0.0381679	0.998608	1.5879
RF_400_worldclim_fold5	RF	400	worldclim	5	internal	0.664377	0.675291	0.350583	0.53	0.472222	0.918747	0.686273
RF_400_worldclim_fold5	RF	400	worldclim	5	external	0.868729	0.79975	0.599501	0.36	0.137405	0.998428	1.41965
RF_500_bioclim_fold1	RF	500	bioclim	1	internal	0.726793	0.682698	0.365396	0.43	0.272727	0.98095	0.963099
RF_500_bioclim_fold1	RF	500	bioclim	1	external	0.842723	0.772959	0.545918	0.31	0.0381679	0.999148	1.27497
RF_500_bioclim_fold2	RF	500	bioclim	2	internal	0.7037	0.691258	0.382517	0.39	0.233333	0.96006	0.697794
RF_500_bioclim_fold2	RF	500	bioclim	2	external	0.864452	0.78199	0.563981	0.47	0.236641	0.999606	1.38197
RF_500_bioclim_fold3	RF	500	bioclim	3	internal	0.685753	0.659952	0.319903	0.31	0.0869565	0.957529	0.817615
RF_500_bioclim_fold3	RF	500	bioclim	3	external	0.854	0.773083	0.546165	0.34	0.0916031	0.999196	1.34882
RF_500_bioclim_fold4	RF	500	bioclim	4	internal	0.76216	0.736561	0.473122	0.44	0.2	0.890887	0.998573
RF_500_bioclim_fold4	RF	500	bioclim	4	external	0.86677	0.80679	0.613579	0.41	0.10687	0.998664	1.41748
RF_500_bioclim_fold5	RF	500	bioclim	5	internal	0.738627	0.687794	0.375589	0.36	0.157895	0.95328	0.890386
RF_500_bioclim_fold5	RF	500	bioclim	5	external	0.86484	0.795285	0.590571	0.42	0.137405	0.998998	1.45404
RF_500_satellite_fold1	RF	500	satellite	1	internal	0.762206	0.709873	0.419746	0.51	0.333333	0.988142	1.32613
RF_500_satellite_fold1	RF	500	satellite	1	external	0.899321	0.837745	0.67549	0.44	0.10687	0.997816	1.86502
RF_500_satellite_fold2	RF	500	satellite	2	internal	0.72196	0.69755	0.3951	0.43	0.3	0.975321	0.908606
RF_500_satellite_fold2	RF	500	satellite	2	external	0.894594	0.830934	0.661867	0.47	0.183206	0.995992	1.71387
RF_500_satellite_fold3	RF	500	satellite	3	internal	0.702594	0.664811	0.329622	0.34	0.217391	0.963086	0.891853
RF_500_satellite_fold3	RF	500	satellite	3	external	0.894895	0.826476	0.652952	0.45	0.167939	0.999124	1.67935
RF_500_satellite_fold4	RF	500	satellite	4	internal	0.700117	0.658615	0.31723	0.39	0.36	0.989517	0.979255
RF_500_satellite_fold4	RF	500	satellite	4	external	0.897577	0.833029	0.666058	0.4	0.10687	0.997396	1.7591
RF_500_satellite_fold5	RF	500	satellite	5	internal	0.700019	0.668431	0.336863	0.39	0.289474	0.90513	0.844976
RF_500_satellite_fold5	RF	500	satellite	5	external	0.875461	0.806076	0.612152	0.38	0.129771	0.998164	1.57173
RF_500_terraclimate_fold1	RF	500	terraclimate	1	internal	0.803039	0.77654	0.553079	0.47	0.0909091	0.907566	1.0552
RF_500_terraclimate_fold1	RF	500	terraclimate	1	external	0.89449	0.842935	0.685871	0.43	0.0610687	0.996148	1.45462
RF_500_terraclimate_fold2	RF	500	terraclimate	2	internal	0.681065	0.644102	0.288203	0.54	0.533333	0.951293	0.569776
RF_500_terraclimate_fold2	RF	500	terraclimate	2	external	0.898529	0.835858	0.671715	0.39	0.0687023	0.999443	1.41766
RF_500_terraclimate_fold3	RF	500	terraclimate	3	internal	0.760895	0.745545	0.491091	0.35	0.130435	0.83953	1.00121
RF_500_terraclimate_fold3	RF	500	terraclimate	3	external	0.894467	0.815187	0.630375	0.35	0.0687023	0.9997	1.49537
RF_500_terraclimate_fold4	RF	500	terraclimate	4	internal	0.776444	0.728545	0.457089	0.43	0.28	0.984715	1.01274
RF_500_terraclimate_fold4	RF	500	terraclimate	4	external	0.908868	0.840562	0.681124	0.42	0.0916031	0.999816	1.54253
RF_500_terraclimate_fold5	RF	500	terraclimate	5	internal	0.752073	0.711296	0.422593	0.33	0.105263	0.979314	0.860755
RF_500_terraclimate_fold5	RF	500	terraclimate	5	external	0.888827	0.827564	0.655128	0.41	0.0992366	0.997432	1.47492
RF_500_worldclim_fold1	RF	500	worldclim	1	internal	0.789007	0.748094	0.496188	0.4	0.0909091	0.9223	1.18487
RF_500_worldclim_fold1	RF	500	worldclim	1	external	0.883201	0.831547	0.663093	0.39	0.0610687	0.999028	1.46665
RF_500_worldclim_fold2	RF	500	worldclim	2	internal	0.722323	0.697126	0.394253	0.33	0.1	0.914978	0.790153
RF_500_worldclim_fold2	RF	500	worldclim	2	external	0.888603	0.81949	0.638981	0.37	0.0916031	0.998992	1.46733
RF_500_worldclim_fold3	RF	500	worldclim	3	internal	0.667318	0.6635	0.327	0.27	0.0869565	0.805857	0.60854
RF_500_worldclim_fold3	RF	500	worldclim	3	external	0.880504	0.805292	0.610584	0.34	0.0916031	0.999172	1.41942
RF_500_worldclim_fold4	RF	500	worldclim	4	internal	0.758826	0.706338	0.412676	0.38	0.2	0.991047	1.22667
RF_500_worldclim_fold4	RF	500	worldclim	4	external	0.899466	0.833534	0.667069	0.41	0.0992366	0.997384	1.58786
RF_500_worldclim_fold5	RF	500	worldclim	5	internal	0.751511	0.699464	0.398928	0.38	0.210526	0.98213	0.967347
RF_500_worldclim_fold5	RF	500	worldclim	5	external	0.883818	0.821038	0.642076	0.4	0.10687	0.998368	1.53141
RF_600_bioclim_fold1	RF	600	bioclim	1	internal	0.680377	0.637021	0.274042	0.28	0.2	0.951703	0.620514
RF_600_bioclim_fold1	RF	600	bioclim	1	external	0.866399	0.794031	0.588061	0.32	0.0381679	0.998411	1.23183
RF_600_bioclim_fold2	RF	600	bioclim	2	internal	0.666183	0.626263	0.252525	0.24	0.111111	0.949781	0.591742
RF_600_bioclim_fold2	RF	600	bioclim	2	external	0.883742	0.80919	0.61838	0.44	0.122137	0.999724	1.40795
RF_600_bioclim_fold3	RF	600	bioclim	3	internal	0.751052	0.711501	0.423001	0.48	0.26087	0.904886	1.0948
RF_600_bioclim_fold3	RF	600	bioclim	3	external	0.865716	0.800291	0.600582	0.47	0.160305	0.999579	1.3092
RF_600_bioclim_fold4	RF	600	bioclim	4	internal	0.733398	0.70725	0.414501	0.42	0.296296	0.935544	0.918885
RF_600_bioclim_fold4	RF	600	bioclim	4	external	0.848626	0.783279	0.566558	0.34	0.0687023	0.998732	1.18397
RF_600_bioclim_fold5	RF	600	bioclim	5	internal	0.661933	0.645343	0.290685	0.37	0.347826	0.944995	0.616062
RF_600_bioclim_fold5	RF	600	bioclim	5	external	0.853427	0.77969	0.559381	0.46	0.221374	0.998903	1.22464
RF_600_satellite_fold1	RF	600	satellite	1	internal	0.781459	0.730882	0.461763	0.32	0.0666667	0.969884	1.01649
RF_600_satellite_fold1	RF	600	satellite	1	external	0.893672	0.820541	0.641081	0.48	0.198473	0.997744	1.54768
RF_600_satellite_fold2	RF	600	satellite	2	internal	0.709216	0.669739	0.339478	0.46	0.422222	0.91639	0.821159
RF_600_satellite_fold2	RF	600	satellite	2	external	0.907556	0.846749	0.693498	0.5	0.160305	0.998512	1.62704
RF_600_satellite_fold3	RF	600	satellite	3	internal	0.767433	0.726788	0.453576	0.46	0.217391	0.961534	1.23446
RF_600_satellite_fold3	RF	600	satellite	3	external	0.885742	0.822493	0.644986	0.43	0.10687	0.998104	1.59758
RF_600_satellite_fold4	RF	600	satellite	4	internal	0.772065	0.728375	0.45675	0.51	0.37037	0.974623	1.40718
RF_600_satellite_fold4	RF	600	satellite	4	external	0.893346	0.82709	0.654179	0.46	0.145038	0.99916	1.66749
RF_600_satellite_fold5	RF	600	satellite	5	internal	0.745191	0.694895	0.389789	0.49	0.434783	0.981287	0.905769
RF_600_satellite_fold5	RF	600	satellite	5	external	0.888679	0.821594	0.643188	0.49	0.198473	0.999448	1.53694
RF_600_terraclimate_fold1	RF	600	terraclimate	1	internal	0.775948	0.735496	0.470993	0.27	0.0333333	0.959527	0.883863
RF_600_terraclimate_fold1	RF	600	terraclimate	1	external	0.905269	0.849801	0.699602	0.45	0.0763359	0.999503	1.47498
RF_600_terraclimate_fold2	RF	600	terraclimate	2	internal	0.753075	0.70517	0.41034	0.31	0.155556	0.92102	0.694026
RF_600_terraclimate_fold2	RF	600	terraclimate	2	external	0.913112	0.847428	0.694856	0.47	0.10687	0.999184	1.51688
RF_600_terraclimate_fold3	RF	600	terraclimate	3	internal	0.787181	0.739551	0.479102	0.31	0.0434783	0.947777	1.00949
RF_600_terraclimate_fold3	RF	600	terraclimate	3	external	0.898434	0.833137	0.666274	0.43	0.0916031	0.99882	1.41734
RF_600_terraclimate_fold4	RF	600	terraclimate	4	internal	0.749488	0.721913	0.443826	0.44	0.259259	0.802529	0.870665
RF_600_terraclimate_fold4	RF	600	terraclimate	4	external	0.893796	0.844082	0.688163	0.45	0.0763359	0.999527	1.33061
RF_600_terraclimate_fold5	RF	600	terraclimate	5	internal	0.70274	0.685457	0.370913	0.31	0.217391	0.738799	0.584632
RF_600_terraclimate_fold5	RF	600	terraclimate	5	external	0.89373	0.822995	0.645989	0.42	0.10687	0.999448	1.31579
RF_600_worldclim_fold1	RF	600	worldclim	1	internal	0.746467	0.707458	0.414916	0.34	0.166667	0.954854	0.83535
RF_600_worldclim_fold1	RF	600	worldclim	1	external	0.904095	0.839057	0.678114	0.41	0.0916031	0.9985	1.48065
RF_600_worldclim_fold2	RF	600	worldclim	2	internal	0.729926	0.684173	0.368346	0.32	0.0888889	0.950584	0.816089
RF_600_worldclim_fold2	RF	600	worldclim	2	external	0.916085	0.854938	0.709876	0.51	0.137405	0.999364	1.63985
RF_600_worldclim_fold3	RF	600	worldclim	3	internal	0.78108	0.731178	0.462356	0.47	0.26087	0.964301	1.27117
RF_600_worldclim_fold3	RF	600	worldclim	3	external	0.878812	0.819757	0.639514	0.47	0.160305	0.995819	1.33823
RF_600_worldclim_fold4	RF	600	worldclim	4	internal	0.724436	0.704715	0.409431	0.53	0.407407	0.79918	0.791343
RF_600_worldclim_fold4	RF	600	worldclim	4	external	0.878823	0.812042	0.624084	0.35	0.0381679	0.995596	1.31267
RF_600_worldclim_fold5	RF	600	worldclim	5	internal	0.674029	0.665079	0.330157	0.3	0.217391	0.564885	0.534052
RF_600_worldclim_fold5	RF	600	worldclim	5	external	0.876771	0.806805	0.61361	0.33	0.0763359	0.999136	1.2654
RF_700_bioclim_fold1	RF	700	bioclim	1	internal	0.728266	0.703963	0.407926	0.34	0.172414	0.952149	0.778179
RF_700_bioclim_fold1	RF	700	bioclim	1	external	0.861522	0.801421	0.602843	0.42	0.10687	0.996619	1.29177
RF_700_bioclim_fold2	RF	700	bioclim	2	internal	0.724961	0.708782	0.417565	0.38	0.133333	0.838311	0.754397
RF_700_bioclim_fold2	RF	700	bioclim	2	external	0.861365	0.782044	0.564088	0.42	0.129771	0.999393	1.2587
RF_700_bioclim_fold3	RF	700	bioclim	3	internal	0.689055	0.663914	0.327829	0.46	0.323529	0.957945	0.583133
RF_700_bioclim_fold3	RF	700	bioclim	3	external	0.872123	0.817283	0.634566	0.44	0.0916031	0.998656	1.28319
RF_700_bioclim_fold4	RF	700	bioclim	4	internal	0.760027	0.720122	0.440243	0.35	0.0714286	0.872527	0.928086
RF_700_bioclim_fold4	RF	700	bioclim	4	external	0.870005	0.800866	0.601731	0.44	0.114504	0.999715	1.38831
RF_700_bioclim_fold5	RF	700	bioclim	5	internal	0.832809	0.775745	0.55149	0.49	0.214286	0.972116	1.30234
RF_700_bioclim_fold5	RF	700	bioclim	5	external	0.871657	0.802776	0.605552	0.44	0.10687	0.998764	1.38193
RF_700_satellite_fold1	RF	700	satellite	1	internal	0.760055	0.71436	0.42872	0.37	0.172414	0.952043	1.00508
RF_700_satellite_fold1	RF	700	satellite	1	external	0.879902	0.819834	0.639669	0.53	0.206107	0.999304	1.52654
RF_700_satellite_fold2	RF	700	satellite	2	internal	0.78686	0.740652	0.481304	0.46	0.2	0.989806	1.10974
RF_700_satellite_fold2	RF	700	satellite	2	external	0.897263	0.827638	0.655275	0.49	0.152672	0.99772	1.62099
RF_700_satellite_fold3	RF	700	satellite	3	internal	0.726343	0.714481	0.428963	0.35	0.176471	0.891833	0.928437
RF_700_satellite_fold3	RF	700	satellite	3	external	0.906787	0.835854	0.671708	0.51	0.175573	0.999652	1.65067
RF_700_satellite_fold4	RF	700	satellite	4	internal	0.741933	0.736402	0.472803	0.33	0.0357143	0.94789	0.932842
RF_700_satellite_fold4	RF	700	satellite	4	external	0.893663	0.824809	0.649618	0.51	0.19084	0.998956	1.57962
RF_700_satellite_fold5	RF	700	satellite	5	internal	0.8409	0.788303	0.576606	0.52	0.25	0.970852	1.44312
RF_700_satellite_fold5	RF	700	satellite	5	external	0.892266	0.821185	0.64237	0.45	0.114504	0.9991	1.63363
RF_700_terraclimate_fold1	RF	700	terraclimate	1	internal	0.756459	0.732753	0.465506	0.59	0.344828	0.86943	0.70151
RF_700_terraclimate_fold1	RF	700	terraclimate	1	external	0.898952	0.825661	0.651323	0.45	0.0916031	0.999295	1.3709
RF_700_terraclimate_fold2	RF	700	terraclimate	2	internal	0.77169	0.732335	0.464671	0.49	0.2	0.911169	0.821443
RF_700_terraclimate_fold2	RF	700	terraclimate	2	external	0.898173	0.829158	0.658316	0.48	0.122137	0.998406	1.37784
RF_700_terraclimate_fold3	RF	700	terraclimate	3	internal	0.763184	0.728712	0.457423	0.35	0.176471	0.98655	0.804145
RF_700_terraclimate_fold3	RF	700	terraclimate	3	external	0.901417	0.827838	0.655676	0.38	0.0534351	0.999232	1.39321
RF_700_terraclimate_fold4	RF	700	terraclimate	4	internal	0.821068	0.777524	0.555047	0.53	0.25	0.959462	1.03078
RF_700_terraclimate_fold4	RF	700	terraclimate	4	external	0.904041	0.824095	0.648189	0.46	0.114504	0.999474	1.50745
RF_700_terraclimate_fold5	RF	700	terraclimate	5	internal	0.857782	0.805673	0.611346	0.39	0.0714286	0.975135	1.35379
RF_700_terraclimate_fold5	RF	700	terraclimate	5	external	0.897002	0.836097	0.672194	0.47	0.0916031	0.997531	1.44649
RF_700_worldclim_fold1	RF	700	worldclim	1	internal	0.740467	0.721726	0.443452	0.52	0.344828	0.823751	0.773182
RF_700_worldclim_fold1	RF	700	worldclim	1	external	0.883174	0.812806	0.625613	0.43	0.114504	0.999892	1.34809
RF_700_worldclim_fold2	RF	700	worldclim	2	internal	0.774296	0.719894	0.439787	0.54	0.333333	0.973558	0.987144
RF_700_worldclim_fold2	RF	700	worldclim	2	external	0.887578	0.815114	0.630228	0.43	0.114504	0.998728	1.3667
RF_700_worldclim_fold3	RF	700	worldclim	3	internal	0.745006	0.724812	0.449623	0.34	0.117647	0.965992	0.888705
RF_700_worldclim_fold3	RF	700	worldclim	3	external	0.899655	0.826491	0.652983	0.46	0.137405	0.999688	1.4611
RF_700_worldclim_fold4	RF	700	worldclim	4	internal	0.806839	0.762449	0.524899	0.46	0.178571	0.962773	1.17775
RF_700_worldclim_fold4	RF	700	worldclim	4	external	0.896686	0.826433	0.652866	0.38	0.0534351	0.997888	1.49305
RF_700_worldclim_fold5	RF	700	worldclim	5	internal	0.814089	0.747269	0.494538	0.4	0.178571	0.967376	1.06495
RF_700_worldclim_fold5	RF	700	worldclim	5	external	0.883912	0.817846	0.635693	0.39	0.0687023	0.999268	1.3435
RF_Europe_bioclim_fold1	RF	Europe	bioclim	1	internal	0.759225	0.716536	0.433072	0.39	0.269231	0.919823	0.780622
RF_Europe_bioclim_fold1	RF	Europe	bioclim	1	external	0.837507	0.775669	0.551337	0.4	0.137405	0.997699	1.09023
RF_Europe_bioclim_fold2	RF	Europe	bioclim	2	internal	0.76147	0.728105	0.456209	0.24	0.0588235	0.736183	0.700051
RF_Europe_bioclim_fold2	RF	Europe	bioclim	2	external	0.877471	0.825218	0.650435	0.45	0.0763359	0.998981	1.27534
RF_Europe_bioclim_fold3	RF	Europe	bioclim	3	internal	0.745746	0.727295	0.454589	0.25	0	0.8578	0.83615
RF_Europe_bioclim_fold3	RF	Europe	bioclim	3	external	0.884276	0.808862	0.617724	0.42	0.0763359	0.999639	1.33553
RF_Europe_bioclim_fold4	RF	Europe	bioclim	4	internal	0.819244	0.759726	0.519452	0.53	0.235294	0.878568	1.20189
RF_Europe_bioclim_fold4	RF	Europe	bioclim	4	external	0.856873	0.789828	0.579656	0.45	0.114504	0.998992	1.28846
RF_Europe_bioclim_fold5	RF	Europe	bioclim	5	internal	0.820731	0.783749	0.567498	0.37	0.0689655	0.955633	1.13015
RF_Europe_bioclim_fold5	RF	Europe	bioclim	5	external	0.869101	0.803266	0.606532	0.38	0.0305344	0.999412	1.3236
RF_Europe_satellite_fold1	RF	Europe	satellite	1	internal	0.795684	0.727332	0.454664	0.55	0.423077	0.935215	1.0811
RF_Europe_satellite_fold1	RF	Europe	satellite	1	external	0.881704	0.809175	0.61835	0.57	0.251908	0.992739	1.47665
RF_Europe_satellite_fold2	RF	Europe	satellite	2	internal	0.799551	0.753704	0.507407	0.32	0.0882353	0.976586	0.946497
RF_Europe_satellite_fold2	RF	Europe	satellite	2	external	0.894062	0.819344	0.638688	0.41	0.0839695	0.998176	1.49924
RF_Europe_satellite_fold3	RF	Europe	satellite	3	internal	0.791015	0.754685	0.50937	0.28	0	0.955883	1.02582
RF_Europe_satellite_fold3	RF	Europe	satellite	3	external	0.919726	0.852924	0.705847	0.54	0.152672	0.998389	1.68749
RF_Europe_satellite_fold4	RF	Europe	satellite	4	internal	0.845532	0.801271	0.602541	0.43	0.0588235	0.975997	1.4751
RF_Europe_satellite_fold4	RF	Europe	satellite	4	external	0.883946	0.807986	0.615973	0.53	0.221374	0.999784	1.55791
RF_Europe_satellite_fold5	RF	Europe	satellite	5	internal	0.792488	0.752902	0.505804	0.53	0.344828	0.935278	1.03978
RF_Europe_satellite_fold5	RF	Europe	satellite	5	external	0.881173	0.814219	0.628438	0.52	0.198473	0.997536	1.47723
RF_Europe_terraclimate_fold1	RF	Europe	terraclimate	1	internal	0.822263	0.766869	0.533738	0.28	0.115385	0.928937	0.840809
RF_Europe_terraclimate_fold1	RF	Europe	terraclimate	1	external	0.890181	0.823836	0.647672	0.49	0.129771	0.994766	1.24346
RF_Europe_terraclimate_fold2	RF	Europe	terraclimate	2	internal	0.799314	0.742484	0.484967	0.41	0.235294	0.962543	0.802902
RF_Europe_terraclimate_fold2	RF	Europe	terraclimate	2	external	0.903075	0.842233	0.684466	0.43	0.0610687	0.999213	1.3695
RF_Europe_terraclimate_fold3	RF	Europe	terraclimate	3	internal	0.810641	0.775447	0.550893	0.35	0.0454545	0.800328	0.841131
RF_Europe_terraclimate_fold3	RF	Europe	terraclimate	3	external	0.912172	0.83272	0.66544	0.49	0.122137	0.999777	1.45499
RF_Europe_terraclimate_fold4	RF	Europe	terraclimate	4	internal	0.850149	0.808876	0.617753	0.31	0	0.865116	1.1097
RF_Europe_terraclimate_fold4	RF	Europe	terraclimate	4	external	0.900927	0.838609	0.677219	0.47	0.0839695	0.999448	1.40625
RF_Europe_terraclimate_fold5	RF	Europe	terraclimate	5	internal	0.794978	0.747789	0.495578	0.39	0.241379	0.850813	0.852159
RF_Europe_terraclimate_fold5	RF	Europe	terraclimate	5	external	0.887779	0.834364	0.668728	0.4	0.0458015	0.997408	1.24352
RF_Europe_worldclim_fold1	RF	Europe	worldclim	1	internal	0.792289	0.741439	0.482878	0.46	0.307692	0.898499	0.842172
RF_Europe_worldclim_fold1	RF	Europe	worldclim	1	external	0.871586	0.80329	0.606579	0.49	0.183206	0.995008	1.22425
RF_Europe_worldclim_fold2	RF	Europe	worldclim	2	internal	0.788389	0.737146	0.474292	0.32	0.147059	0.990282	0.807265
RF_Europe_worldclim_fold2	RF	Europe	worldclim	2	external	0.892472	0.825951	0.651902	0.45	0.114504	0.999004	1.31208
RF_Europe_worldclim_fold3	RF	Europe	worldclim	3	internal	0.796317	0.751715	0.503429	0.4	0.181818	0.976999	0.914842
RF_Europe_worldclim_fold3	RF	Europe	worldclim	3	external	0.902517	0.826954	0.653909	0.45	0.114504	0.999628	1.41089
RF_Europe_worldclim_fold4	RF	Europe	worldclim	4	internal	0.905804	0.873268	0.746537	0.46	0	0.916454	2.10538
RF_Europe_worldclim_fold4	RF	Europe	worldclim	4	external	0.888307	0.819838	0.639676	0.44	0.0992366	0.999221	1.40146
RF_Europe_worldclim_fold5	RF	Europe	worldclim	5	internal	0.763383	0.702002	0.404003	0.54	0.448276	0.921055	0.796963
RF_Europe_worldclim_fold5	RF	Europe	worldclim	5	external	0.873306	0.807558	0.615115	0.38	0.0763359	0.99886	1.2126
